# Supplementary material for: catena-Poly[lead(II)-bis­(μ2-pyridazine-3-carboxyl­ato-κ3 N 2,O:O)]
Source: Acta Crystallogr Sect E Struct Rep Online. 2010 Jan 23;66(Pt 2):m192. doi: 10.1107/S1600536810002199 (PMC2979802; doi:10.1107/S1600536810002199)
Supplement: Supplementary file 2 [file e-66-0m192-Isup2.hkl]

# 
# h,k,l, Fc-squared, Fo-squared, sigma(Fo-squared) and status flag 
# 
data_I
_shelx_title ' Pbazym4s in P2(1)/n' 
_shelx_refln_list_code          4 
_shelx_F_calc_maximum      320.72 
_exptl_crystal_F_000       832.00 
_reflns_d_resolution_high  0.7091 
 
loop_ 
 _symmetry_equiv_pos_as_xyz 
 'x, y, z' 
 '-x+1/2, y+1/2, -z+1/2' 
 '-x, -y, -z' 
 'x-1/2, -y-1/2, z-1/2' 
 
_cell_length_a     8.0336 
_cell_length_b    10.3862 
_cell_length_c    13.7660 
_cell_angle_alpha  90.000 
_cell_angle_beta   93.720 
_cell_angle_gamma  90.000 
 
_shelx_F_squared_multiplier     1.000 
 
loop_ 
 _refln_index_h 
 _refln_index_k 
 _refln_index_l 
 _refln_F_squared_calc 
 _refln_F_squared_meas 
 _refln_F_squared_sigma 
 _refln_observed_status 
   2   0   0    30969.88    42518.75    258.25 o 
   4   0   0    90984.80   115308.40    587.58 o 
   6   0   0    27375.69    34647.24    451.65 o 
   8   0   0    22880.32    26549.71    517.67 o 
  10   0   0     8192.37     8713.85    376.31 o 
   1   1   0       90.99      193.40     18.25 o 
   2   1   0       12.70      -20.19     92.43 o 
   3   1   0       99.36      259.42     36.12 o 
   4   1   0      245.42      358.84     46.99 o 
   5   1   0      286.31      146.41    189.52 o 
   6   1   0        3.09     -207.38    230.29 o 
   7   1   0      161.47      117.28    266.80 o 
   8   1   0        4.80      469.52    286.99 o 
   9   1   0      185.85      212.04     99.03 o 
  10   1   0       22.56       77.28    402.33 o 
  11   1   0      209.31      380.20    462.14 o 
   0   2   0    11322.93    12050.57    126.21 o 
   1   2   0    15359.36    18703.43    160.78 o 
   2   2   0    73089.95    89405.69    380.20 o 
   3   2   0    23226.65    27421.94    267.19 o 
   4   2   0    33708.96    31202.16    339.03 o 
   5   2   0     6589.92     5864.90    235.34 o 
   6   2   0    27115.31    27392.04    451.27 o 
   7   2   0    14115.03    14908.85    409.71 o 
   8   2   0    16995.99    17779.93    498.26 o 
   9   2   0     1524.69     1732.05    110.68 o 
  10   2   0     9918.15     9361.23    403.11 o 
  11   2   0     2262.74     2151.47    150.68 o 
   1   3   0      154.32      159.61     86.60 o 
   2   3   0       46.11      -26.02     96.70 o 
   3   3   0     1402.35     1912.64     72.62 o 
   4   3   0       57.93     -102.53    144.08 o 
   5   3   0      191.53      226.80     46.99 o 
   6   3   0       23.41      109.52     59.03 o 
   7   3   0      798.83      849.33     77.67 o 
   8   3   0      357.49      106.80    306.80 o 
   9   3   0      219.31      493.60    350.68 o 
  10   3   0       37.74      661.75    407.38 o 
  11   3   0       61.61      608.94    478.45 o 
   0   4   0    27210.61    28414.18    250.88 o 
   1   4   0    57704.07    67029.99    379.42 o 
   2   4   0    18023.83    22544.63    252.43 o 
   3   4   0    21805.81    26167.18    296.31 o 
   4   4   0    15396.17    17768.67    278.45 o 
   5   4   0    21337.72    24419.98    352.62 o 
   6   4   0    12299.79    13260.29    329.71 o 
   7   4   0    10353.84    10573.28    345.63 o 
   8   4   0     4879.52     4387.99    210.10 o 
   9   4   0     7827.09     6182.96    244.66 o 
  10   4   0     2506.24     2022.93    125.05 o 
   1   5   0     1988.83     2187.20     94.37 o 
   2   5   0      381.88      602.72     38.84 o 
   3   5   0       23.70      123.88     41.17 o 
   4   5   0      122.27      118.06    158.84 o 
   5   5   0       22.74       55.15    193.40 o 
   6   5   0      117.76      152.23     64.85 o 
   7   5   0       40.36      186.41    260.97 o 
   8   5   0       10.52     -136.70    296.70 o 
   9   5   0       54.59      548.35    332.04 o 
  10   5   0      329.12     -253.59    397.67 o 
   0   6   0      667.90      600.00     42.33 o 
   1   6   0    37277.01    41931.17    387.19 o 
   2   6   0     3404.23     3953.04    173.21 o 
   3   6   0    41272.00    46736.25    443.50 o 
   4   6   0      787.64      928.55     54.76 o 
   5   6   0    21529.25    25247.17    405.83 o 
   6   6   0      453.56      460.59     70.68 o 
   7   6   0    18178.84    20262.28    458.26 o 
   8   6   0      433.24     -110.29    324.66 o 
   9   6   0     8787.94     8347.63    399.61 o 
  10   6   0      757.97      686.61    417.87 o 
   1   7   0      930.72     1252.05     47.77 o 
   2   7   0     1242.18     1324.28     61.36 o 
   3   7   0       38.35      -77.67    184.08 o 
   4   7   0        5.41      137.48    196.89 o 
   5   7   0     1002.86     1118.07     70.68 o 
   6   7   0      482.13      593.40     74.56 o 
   7   7   0        2.35      396.51    292.04 o 
   8   7   0      271.61      453.60    326.60 o 
   9   7   0       42.51     -365.44    395.34 o 
   0   8   0     3204.87     3370.12    146.02 o 
   1   8   0    28767.48    29534.97    400.39 o 
   2   8   0     1096.26      996.12     55.15 o 
   3   8   0    20786.13    23146.96    391.46 o 
   4   8   0     1872.42     2228.37     93.98 o 
   5   8   0    19463.11    21752.00    448.55 o 
   6   8   0      605.20      397.67    286.60 o 
   7   8   0    12115.14    13103.39    431.46 o 
   8   8   0      762.73      631.07    102.14 o 
   9   8   0     7394.28     7890.15    332.04 o 
   1   9   0       22.88      -38.45    198.06 o 
   2   9   0      536.62      523.50     62.52 o 
   3   9   0      452.95      499.03     66.02 o 
   4   9   0       58.32      124.66    248.93 o 
   5   9   0       19.25      260.97    276.51 o 
   6   9   0      108.25       70.68    295.54 o 
   7   9   0      220.04      253.98    332.43 o 
   8   9   0       59.07      400.39    375.93 o 
   0  10   0     8877.08     8537.93    323.89 o 
   1  10   0    10607.08    11040.47    347.19 o 
   2  10   0     6252.76     6501.02    282.33 o 
   3  10   0     8854.63     9241.62    343.69 o 
   4  10   0     5358.19     5698.29    248.93 o 
   5  10   0     7112.75     7007.43    264.47 o 
   6  10   0     4873.31     4920.81    234.56 o 
   7  10   0     4741.37     5159.26    210.88 o 
   8  10   0     2922.86     2948.76    130.87 o 
   1  11   0       38.93     -267.96    267.96 o 
   2  11   0      116.91       59.81    273.79 o 
   3  11   0      126.72      -69.90    293.21 o 
   4  11   0       55.57      -66.41    310.29 o 
   5  11   0        9.12     -111.46    328.55 o 
   6  11   0       27.45      489.32    363.11 o 
   7  11   0       12.77      530.10    396.51 o 
   0  12   0    10134.08    10042.79    405.44 o 
   1  12   0     1996.28     1758.07     91.65 o 
   2  12   0     9959.00     9905.70    403.11 o 
   3  12   0     2454.19     2586.43    100.19 o 
   4  12   0     6592.81     6841.21    254.76 o 
   5  12   0     1825.58     1751.47    109.90 o 
   6  12   0     5183.88     5648.20    226.41 o 
   1  13   0        0.16     -341.36    341.36 o 
   2  13   0       15.63     -165.44    333.59 o 
   3  13   0        3.30      102.91    337.48 o 
   4  13   0       70.02     -391.07    391.07 o 
   5  13   0       75.72       88.16    386.80 o 
   0  14   0     6635.84     5833.44    244.27 o 
   1  14   0       11.71     -254.37    361.17 o 
   2  14   0     6817.52     6060.63    254.76 o 
   3  14   0       45.02       56.70    362.33 o 
 -11   0   1      184.57       20.58    429.13 o 
  -9   0   1      114.27     -314.18    314.18 o 
  -7   0   1      271.29      128.54    231.07 o 
  -5   0   1       27.12       19.03    148.35 o 
  -3   0   1      201.16      276.51     29.51 o 
  -1   0   1        0.92      -10.49     62.14 o 
   1   0   1      169.94      274.18     22.91 o 
   3   0   1      345.87      426.80     38.06 o 
   5   0   1      547.28      632.63     55.92 o 
   7   0   1     1133.58     1377.87     81.94 o 
   9   0   1      223.41      105.24    374.37 o 
  11   0   1      702.78      867.97    474.57 o 
 -11   1   1      443.46     -168.93    438.06 o 
 -10   1   1    11158.71    12042.42    489.71 o 
  -9   1   1      196.36      -45.44    328.55 o 
  -8   1   1    19439.29    23046.77    480.78 o 
  -7   1   1      888.06     1098.26     69.52 o 
  -6   1   1    22820.11    27867.77    397.28 o 
  -5   1   1     2720.20     3603.91    143.69 o 
  -4   1   1    48350.37    57219.83    404.27 o 
  -3   1   1      548.45      634.57     31.07 o 
  -2   1   1    63928.42    67059.13    354.95 o 
   0   1   1   102862.23   107410.61   1163.11 o 
   2   1   1    47905.92    43578.57    286.60 o 
   3   1   1     1144.03     1255.54     47.38 o 
   4   1   1    74410.66    77189.68    535.54 o 
   5   1   1     1325.23     1479.23     78.06 o 
   6   1   1    21601.47    24436.68    442.33 o 
   7   1   1     7570.00     8186.08    339.42 o 
   8   1   1    17030.64    19991.99    506.02 o 
   9   1   1      285.12      122.72    378.26 o 
  10   1   1     9171.09    10078.13    440.39 o 
  11   1   1     1239.09     1281.56    150.68 o 
 -11   2   1       39.10     -111.85    443.50 o 
 -10   2   1      125.18     -214.37    385.25 o 
  -9   2   1      109.18      204.66    320.78 o 
  -8   2   1       54.31      145.63    290.10 o 
  -7   2   1       26.45     -252.43    252.43 o 
  -6   2   1      248.04      352.62    210.49 o 
  -5   2   1      237.63      -21.36    183.30 o 
  -3   2   1       34.90       49.32    114.56 o 
  -2   2   1        2.03       44.27     97.09 o 
  -1   2   1     1354.36     1710.69     76.12 o 
   0   2   1     1349.11     1606.12     47.23 o 
   1   2   1       97.54      132.04     22.91 o 
   2   2   1      140.01       90.49     92.82 o 
   3   2   1     2059.78     2689.34    109.90 o 
   4   2   1      900.59     1324.28     54.76 o 
   5   2   1      592.39      492.04     52.43 o 
   6   2   1       23.87      297.09    215.92 o 
   7   2   1      579.19      468.35     77.28 o 
   8   2   1       13.43      208.55    314.18 o 
   9   2   1      223.62      269.13    106.02 o 
  10   2   1      103.12      499.03    406.99 o 
  11   2   1      162.27      235.73    497.09 o 
 -11   3   1     2385.67     2292.83    149.13 o 
 -10   3   1     6422.59     6064.90    264.86 o 
  -9   3   1     5523.74     5060.62    209.32 o 
  -8   3   1     9741.38     9097.15    385.63 o 
  -7   3   1    12443.98    11012.51    376.70 o 
  -6   3   1    26667.03    28739.62    422.92 o 
  -5   3   1     7048.96     8784.92    238.84 o 
  -4   3   1    35172.76    46874.90    406.22 o 
  -3   3   1    48371.15    61909.18    411.27 o 
  -2   3   1    44269.51    56728.56    351.85 o 
  -1   3   1    28129.36    32757.91    246.60 o 
   0   3   1    34594.13    36989.43    262.14 o 
   1   3   1    22545.47    25718.63    218.25 o 
   2   3   1    37120.32    43931.96    309.13 o 
   3   3   1    19786.24    22851.81    267.96 o 
   4   3   1    22684.85    22798.22    306.41 o 
   5   3   1    18903.54    17762.85    312.24 o 
   6   3   1    22157.49    20732.57    400.39 o 
   7   3   1     3700.90     3351.87    155.34 o 
   8   3   1    12365.38     9782.21    412.04 o 
   9   3   1     5220.45     4525.86    142.91 o 
  10   3   1     5335.23     4411.29    168.54 o 
  11   3   1     2532.58     2277.69    152.23 o 
 -10   4   1       20.33     -254.37    402.33 o 
  -9   4   1       15.01     -121.94    330.10 o 
  -8   4   1       21.95      160.78    271.85 o 
  -7   4   1      311.69      405.83     71.46 o 
  -6   4   1       10.58      285.44    208.55 o 
  -5   4   1       85.60       79.61    172.04 o 
  -4   4   1      258.99      408.55     45.44 o 
  -3   4   1      954.80     1530.50     58.64 o 
  -2   4   1      351.14      408.16     34.56 o 
  -1   4   1     2554.40     3063.32    129.32 o 
   0   4   1      146.03      175.33     50.10 o 
   1   4   1      287.47      158.84    103.30 o 
   2   4   1      386.63      423.69     33.40 o 
   3   4   1      276.73      200.00    139.03 o 
   4   4   1       11.80     -154.18    154.18 o 
   5   4   1      180.73      -53.20    181.75 o 
   6   4   1      377.07      488.55     61.36 o 
   7   4   1      232.50      255.54    250.10 o 
   8   4   1      628.33      541.75     85.83 o 
   9   4   1      148.69      330.10    100.58 o 
  10   4   1      333.78      302.91    120.78 o 
 -10   5   1     1383.77     1105.64    117.67 o 
  -9   5   1     8398.57     8549.19    331.26 o 
  -8   5   1     3500.12     3870.32    152.62 o 
  -7   5   1    16535.28    18340.33    424.47 o 
  -6   5   1     3515.03     4294.40    215.54 o 
  -5   5   1    20695.54    25139.98    384.86 o 
  -4   5   1     7172.05     8274.62    237.67 o 
  -3   5   1    33550.94    39891.55    386.02 o 
  -2   5   1    10719.30    12237.37    231.85 o 
  -1   5   1    32041.25    35927.64    332.43 o 
   0   5   1    11600.53    12528.09    174.56 o 
   1   5   1    58464.32    66833.09    431.46 o 
   2   5   1    11881.86    13735.63    238.06 o 
   3   5   1    37253.41    44022.45    405.05 o 
   4   5   1     6867.28     7814.42    230.68 o 
   5   5   1    21506.27    24259.98    382.53 o 
   6   5   1     3104.86     3835.37    146.80 o 
   7   5   1    17166.46    16459.15    426.41 o 
   8   5   1     2416.10     2256.33    111.07 o 
   9   5   1     7778.51     7488.60    328.55 o 
  10   5   1     1905.55     1613.99    123.11 o 
 -10   6   1      385.16      243.11    119.61 o 
  -9   6   1      218.93      327.38    363.11 o 
  -8   6   1       10.79      252.82    310.68 o 
  -7   6   1        2.20      100.19    273.01 o 
  -6   6   1        6.28      240.00    232.23 o 
  -5   6   1      438.97      454.37     62.14 o 
  -4   6   1     1341.98     1449.33     57.09 o 
  -3   6   1      214.85      210.88    164.66 o 
  -2   6   1       10.60      -76.51    147.19 o 
  -1   6   1     1209.14     1457.49     61.75 o 
   0   6   1      587.65      543.85     63.50 o 
   1   6   1      393.96      581.36     40.39 o 
   2   6   1       67.20       -6.60    145.24 o 
   3   6   1      302.10      413.98     46.99 o 
   4   6   1     1256.32     1365.83     55.92 o 
   5   6   1      638.99      771.27     62.91 o 
   6   6   1     1312.28     1303.31     73.40 o 
   7   6   1        8.92     -161.94    283.89 o 
   8   6   1      127.16       98.64    307.19 o 
   9   6   1       10.84      260.20    358.84 o 
  10   6   1       20.48      393.01    392.62 o 
  -9   7   1     9655.49    10258.33    396.90 o 
  -8   7   1       23.60      298.25    310.68 o 
  -7   7   1    16073.73    17385.37    462.14 o 
  -6   7   1       20.03       29.90    251.65 o 
  -5   7   1    25257.53    29460.02    464.08 o 
  -4   7   1      465.63      565.83     60.58 o 
  -3   7   1    35600.31    40266.31    457.48 o 
  -2   7   1       87.36      171.65    170.88 o 
  -1   7   1    40114.06    42836.04    434.57 o 
   0   7   1      177.29      118.73    138.45 o 
   1   7   1    32120.77    35023.16    392.24 o 
   2   7   1      742.79      738.26     50.10 o 
   3   7   1    31709.44    34584.32    427.96 o 
   4   7   1      443.80      493.98     59.03 o 
   5   7   1    24492.96    27484.08    447.38 o 
   6   7   1      385.84      229.90    262.14 o 
   7   7   1    14336.20    15113.12    438.06 o 
   8   7   1      113.69     -333.59    333.59 o 
   9   7   1     8878.38     8602.00    348.35 o 
  -9   8   1       57.38      531.65    400.00 o 
  -8   8   1       13.05     -168.16    345.25 o 
  -7   8   1        0.02      167.38    309.13 o 
  -6   8   1     1032.81      963.50     84.27 o 
  -5   8   1      183.92      206.99    260.58 o 
  -4   8   1     1040.57     1035.35     67.96 o 
  -3   8   1      204.51       90.87    208.55 o 
  -2   8   1     1161.66     1076.90     56.31 o 
  -1   8   1        9.85       29.51    177.87 o 
   0   8   1      139.26      196.58    118.53 o 
   1   8   1       15.21      189.52    166.60 o 
   2   8   1      397.08      303.69    184.86 o 
   3   8   1       41.48      332.82    197.67 o 
   4   8   1       27.16     -226.02    226.02 o 
   5   8   1      571.96      531.27     75.34 o 
   6   8   1       22.62      461.75    263.30 o 
   7   8   1       54.78      558.45    300.58 o 
   8   8   1       42.32      533.98    339.81 o 
   9   8   1        1.20       -9.32    410.88 o 
  -8   9   1     1641.02     1834.58    115.34 o 
  -7   9   1     7657.19     8134.43    321.56 o 
  -6   9   1     2604.69     2815.17    132.82 o 
  -5   9   1    14454.55    14374.47    427.96 o 
  -4   9   1     3187.31     3508.76    167.77 o 
  -3   9   1    15948.18    16976.82    387.19 o 
  -2   9   1     5742.96     5767.03    252.04 o 
  -1   9   1    22324.62    22039.38    392.24 o 
   0   9   1     5375.74     5282.94    143.24 o 
   1   9   1    18671.19    18382.27    356.12 o 
   2   9   1     5278.00     6062.18    264.47 o 
   3   9   1    16514.35    17093.71    386.02 o 
   4   9   1     4836.62     5191.88    235.34 o 
   5   9   1    12449.13    13181.84    398.45 o 
   6   9   1     2721.03     2838.86    153.40 o 
   7   9   1     7755.26     7030.73    290.10 o 
   8   9   1     1791.41     1787.20    114.95 o 
  -8  10   1      455.05      383.69    417.48 o 
  -7  10   1       34.01      277.28    360.00 o 
  -6  10   1        2.86     -118.84    332.43 o 
  -5  10   1        4.81      256.31    303.69 o 
  -4  10   1      201.54       13.59    272.62 o 
  -3  10   1      903.19      744.47     77.28 o 
  -2  10   1      809.26      754.57     72.62 o 
  -1  10   1      364.40      122.33    244.66 o 
   0  10   1        1.61     -160.09    160.09 o 
   1  10   1      617.75      650.88     67.96 o 
   2  10   1     1079.47     1080.40     72.23 o 
   3  10   1      516.14      479.23     74.56 o 
   4  10   1      140.39       53.20    271.07 o 
   5  10   1       15.38       -7.38    292.43 o 
   6  10   1      371.36      455.93     97.09 o 
   7  10   1      237.13     -286.22    379.81 o 
   8  10   1      246.12      498.64    405.44 o 
  -7  11   1     2720.74     2497.49    140.97 o 
  -6  11   1     5641.88     6241.99    269.90 o 
  -5  11   1     4092.91     3831.87    192.62 o 
  -4  11   1     8443.28     9918.13    358.06 o 
  -3  11   1     3697.41     3806.24    193.40 o 
  -2  11   1    10848.24    10316.97    384.47 o 
  -1  11   1     5394.68     5629.94    222.91 o 
   0  11   1     9193.99     8979.97    282.91 o 
   1  11   1     5333.87     4777.90    220.97 o 
   2  11   1     9901.14     9337.93    367.77 o 
   3  11   1     4655.20     4836.15    171.65 o 
   4  11   1     7438.43     7671.12    362.72 o 
   5  11   1     3789.84     3717.31    145.24 o 
   6  11   1     6420.80     5725.48    257.87 o 
   7  11   1     2915.09     2869.92    126.99 o 
  -6  12   1       89.77      545.64    404.27 o 
  -5  12   1       12.56       -8.93    363.89 o 
  -4  12   1       11.01       41.94    350.68 o 
  -3  12   1       50.66     -193.40    329.32 o 
  -2  12   1       99.80      -30.68    302.91 o 
  -1  12   1       21.70      313.79    295.15 o 
   0  12   1       44.02      488.61    200.99 o 
   1  12   1       69.88     -116.89    292.04 o 
   2  12   1       11.68      528.16    292.04 o 
   3  12   1       61.28     -140.20    326.60 o 
   4  12   1      144.93     -106.02    329.71 o 
   5  12   1       70.67      -78.45    356.51 o 
   6  12   1        9.63     -241.94    407.77 o 
  -5  13   1      167.83      138.25    392.62 o 
  -4  13   1     6993.76     7678.89    306.02 o 
  -3  13   1      265.68     -182.53    356.51 o 
  -2  13   1     9501.31     9557.74    378.26 o 
  -1  13   1      166.88      169.71    332.82 o 
   0  13   1     9293.10     7973.12    232.44 o 
   2  13   1     9017.38     7475.39    320.00 o 
   3  13   1      206.62      239.23    349.13 o 
   4  13   1     7495.40     6861.80    274.57 o 
   5  13   1       37.33      -72.62    116.89 o 
  -3  14   1       20.07      573.60    373.21 o 
  -2  14   1       49.70      361.56    356.90 o 
  -1  14   1       53.44      -36.89    360.39 o 
   0  14   1        0.00     -250.00    250.00 o 
   1  14   1       88.11      270.68    349.52 o 
   2  14   1       56.01       -8.93    358.45 o 
   3  14   1        3.41     -367.38    381.36 o 
 -10   0   2    19449.57    20383.06    558.84 o 
  -8   0   2    15214.64    18236.63    425.25 o 
  -6   0   2    42000.66    53876.12    513.79 o 
  -4   0   2    61930.73    78088.33    463.30 o 
  -2   0   2    44629.31    49128.90    278.84 o 
   0   0   2    90137.40    54209.25   1937.30 o 
   2   0   2    82141.88    80945.05    403.50 o 
   4   0   2    56144.42    61791.90    489.71 o 
   6   0   2    11532.23    14644.38    363.50 o 
   8   0   2    22404.84    25619.21    563.50 o 
  10   0   2     4578.13     5007.03    206.99 o 
 -11   1   2       18.02     -249.32    415.93 o 
 -10   1   2       54.26      346.41    360.78 o 
  -9   1   2       96.42      -85.83    291.65 o 
  -8   1   2       93.32      442.33    258.25 o 
  -7   1   2        3.59     -220.58    220.58 o 
  -6   1   2      237.36      393.79     55.15 o 
  -5   1   2        6.76      -71.85    155.34 o 
  -3   1   2      145.52      224.47     33.40 o 
  -2   1   2      205.10      253.98     32.23 o 
  -1   1   2     1163.25     1209.72     55.53 o 
   0   1   2        2.92       49.55     53.25 o 
   1   1   2      304.05      366.22     24.08 o 
   2   1   2      494.90      592.24     31.84 o 
   3   1   2      248.65      222.14     37.28 o 
   5   1   2      568.98      550.68     53.98 o 
   6   1   2      157.33      338.25    225.24 o 
   7   1   2      751.23      939.04     80.39 o 
   8   1   2       65.86      -87.77    309.13 o 
   9   1   2      555.03      549.13    108.35 o 
  10   1   2       71.33      321.56    437.28 o 
  11   1   2      449.00      379.42    513.79 o 
 -11   2   2     1204.53     1168.94    127.38 o 
 -10   2   2     6552.42     7123.93    274.95 o 
  -9   2   2     1731.31     2020.60     94.76 o 
  -8   2   2    14664.23    16035.84    405.83 o 
  -7   2   2     5331.13     7133.64    285.05 o 
  -6   2   2    25400.66    28703.12    411.65 o 
  -5   2   2     6428.39     6173.25    224.86 o 
  -4   2   2    34386.96    35257.34    390.29 o 
  -3   2   2    32232.51    38731.54    358.45 o 
  -2   2   2    66693.16    80603.30    438.45 o 
  -1   2   2     2056.66     2275.74     98.25 o 
   0   2   2    69822.75    67673.12   4017.31 o 
   1   2   2    18416.04    18106.54    177.48 o 
   2   2   2    47352.13    47822.09    314.57 o 
   3   2   2     4078.28     4175.56    153.01 o 
   4   2   2    45925.94    41528.84    413.98 o 
   5   2   2     6800.06     7090.15    252.04 o 
   6   2   2    30890.40    27618.06    464.47 o 
   7   2   2     3338.81     3301.38    126.99 o 
   8   2   2    14147.00    13254.46    444.66 o 
   9   2   2     2786.58     2827.59    119.22 o 
  10   2   2     9802.11     9689.00    393.01 o 
  11   2   2     1619.97     1674.58    148.74 o 
 -11   3   2      103.21      458.64    442.72 o 
 -10   3   2       70.07       26.80    376.70 o 
  -9   3   2       18.81       45.44    295.15 o 
  -8   3   2       32.15      249.32    259.81 o 
  -7   3   2      267.77      283.11    253.59 o 
  -6   3   2      507.22      349.52    264.47 o 
  -5   3   2       81.21       35.73    196.12 o 
  -4   3   2        2.28       10.87    164.66 o 
  -3   3   2      363.17      211.65    149.90 o 
  -2   3   2       44.96       46.99    115.73 o 
  -1   3   2      649.69      683.11     33.01 o 
   0   3   2        7.13      -73.01     73.01 o 
   1   3   2       23.78      -72.62     91.26 o 
   2   3   2       41.06      102.53    104.08 o 
   3   3   2     4254.31     4818.29    172.04 o 
   4   3   2      526.23      689.33     43.88 o 
   5   3   2      335.37      256.70     50.10 o 
   6   3   2       12.38      113.40     63.30 o 
   7   3   2      211.26      217.09    264.47 o 
   8   3   2      243.50      422.92    314.18 o 
   9   3   2      281.06      326.99    348.74 o 
  10   3   2      322.00      341.36    122.33 o 
 -10   4   2     3443.62     3031.48    135.15 o 
  -9   4   2     6861.36     6231.89    272.62 o 
  -8   4   2     6865.90     7807.44    339.03 o 
  -7   4   2    17116.45    20545.78    440.00 o 
  -6   4   2    11578.83    14271.17    362.72 o 
  -5   4   2    18754.96    23366.38    370.88 o 
  -4   4   2    23835.42    29612.25    370.49 o 
  -3   4   2    31336.99    39816.98    382.14 o 
  -2   4   2    22190.59    27247.96    297.09 o 
  -1   4   2    26336.23    29513.61    287.77 o 
   0   4   2    25364.17    26125.92    742.92 o 
   1   4   2    64485.38    70223.80    403.50 o 
   2   4   2    23182.35    26572.62    284.27 o 
   3   4   2    29252.82    31929.55    339.81 o 
   4   4   2     8104.50     9489.00    239.23 o 
   5   4   2    20903.69    22265.79    362.33 o 
   6   4   2     8810.70     9352.69    320.78 o 
   7   4   2    11826.30    10944.93    385.25 o 
   8   4   2     6742.53     5245.47    186.41 o 
   9   4   2     7780.70     5908.00    200.00 o 
  10   4   2     2979.20     2510.31    132.04 o 
 -10   5   2       38.01      285.05    391.85 o 
  -9   5   2       21.19      131.26    338.25 o 
  -8   5   2       42.32      208.55    299.81 o 
  -7   5   2       67.08      164.27    270.68 o 
  -6   5   2        0.81     -240.00    240.00 o 
  -5   5   2        9.98     -167.77    204.27 o 
  -4   5   2      112.21      298.64    170.49 o 
  -3   5   2        3.86       91.65    149.13 o 
  -2   5   2       37.77     -145.63    145.63 o 
  -1   5   2      941.88     1170.11     61.75 o 
   0   5   2       32.45      -88.60     88.68 o 
   1   5   2      184.74      352.24     36.51 o 
   2   5   2       80.00     -142.14    142.14 o 
   3   5   2       14.14      252.82    143.30 o 
   4   5   2      343.46      286.99    170.10 o 
   5   5   2       66.24      325.44    197.67 o 
   6   5   2      797.64      876.51     68.35 o 
   7   5   2      637.40      319.23    280.00 o 
   8   5   2      222.27      498.64    294.37 o 
   9   5   2       47.32      338.25    341.36 o 
  10   5   2      312.97      432.62    404.27 o 
 -10   6   2      303.56      554.57    406.22 o 
  -9   6   2    10590.42    11121.24    428.74 o 
  -8   6   2      530.74      498.26     95.15 o 
  -7   6   2    16440.17    19537.62    466.02 o 
  -6   6   2      413.53      401.94    262.91 o 
  -5   6   2    24163.82    29435.94    446.99 o 
  -4   6   2       56.61      238.06    184.86 o 
  -3   6   2    34491.80    39536.59    429.52 o 
  -2   6   2     1543.36     1698.65     80.78 o 
  -1   6   2    43417.93    48709.86    433.01 o 
   0   6   2      933.31     1110.43     39.81 o 
   1   6   2    40927.88    42770.79    392.62 o 
   2   6   2     2319.24     2684.29    114.56 o 
   3   6   2    33533.66    37641.82    411.27 o 
   4   6   2     1276.96     1381.76     57.86 o 
   5   6   2    25268.89    27317.87    427.96 o 
   6   6   2     1597.50     1630.30     74.56 o 
   7   6   2    15553.80    14800.88    434.57 o 
   8   6   2       48.37      276.90    311.85 o 
   9   6   2     8118.08     8064.14    310.68 o 
  10   6   2      366.67     -296.70    438.06 o 
  -9   7   2        3.34     -364.27    384.47 o 
  -8   7   2      318.70      456.31    333.21 o 
  -7   7   2       64.69       68.74    301.75 o 
  -6   7   2      384.45      135.15    269.52 o 
  -5   7   2      139.92      379.03    240.00 o 
  -4   7   2     1694.22     1888.17     84.27 o 
  -3   7   2       82.79        4.27    190.29 o 
  -2   7   2       82.17      167.77    177.09 o 
  -1   7   2        1.39       85.83    160.00 o 
   0   7   2     1565.83     1783.78     49.43 o 
   1   7   2      137.14      234.18    161.17 o 
   2   7   2       31.25     -112.62    166.99 o 
   3   7   2      286.55      369.71     52.43 o 
   4   7   2     4343.89     4613.63    189.13 o 
   5   7   2       84.95      176.70     68.35 o 
   6   7   2       78.29      110.68    245.05 o 
   7   7   2       20.09     -257.87    298.25 o 
   8   7   2     1045.02      525.44    330.49 o 
   9   7   2       23.80       37.67    393.79 o 
  -9   8   2     6859.04     7996.56    336.31 o 
  -8   8   2      226.18      427.96    354.95 o 
  -7   8   2    10652.96    12127.08    455.15 o 
  -6   8   2     1434.73     1633.41     87.77 o 
  -5   8   2    19347.58    22112.39    452.04 o 
  -4   8   2      316.66      233.40    234.95 o 
  -3   8   2    20923.52    23407.94    407.77 o 
  -2   8   2     1400.29     1408.94     71.07 o 
  -1   8   2    25988.64    26607.96    393.40 o 
   0   8   2     2213.84     2279.84     71.38 o 
   1   8   2    23230.05    22647.93    366.22 o 
   2   8   2     1743.87     1914.58     83.11 o 
   3   8   2    19841.28    21633.55    384.86 o 
   4   8   2      782.42      917.29     68.74 o 
   5   8   2    13831.15    15115.06    401.56 o 
   6   8   2      910.93     1053.21     83.11 o 
   7   8   2    10799.79    10796.97    425.25 o 
   8   8   2      503.98      601.95    358.45 o 
   9   8   2     7407.14     6806.26    314.57 o 
  -8   9   2      367.25     -144.86    393.01 o 
  -7   9   2       58.16      409.71    341.36 o 
  -6   9   2       79.49      -65.63    305.63 o 
  -5   9   2        3.09      128.16    291.65 o 
  -4   9   2       85.07     -253.98    258.64 o 
  -3   9   2      848.66      865.64     71.07 o 
  -2   9   2      201.84      366.22    226.02 o 
  -1   9   2      221.11      142.53    211.26 o 
   0   9   2      774.90      578.25    159.81 o 
   1   9   2       45.87       52.82    193.79 o 
   2   9   2      775.53      299.03    219.03 o 
   3   9   2     1392.64     1220.20     70.68 o 
   4   9   2       68.87      -48.16    253.59 o 
   5   9   2        2.37     -286.60    286.60 o 
   6   9   2      780.37      747.58     88.93 o 
   7   9   2      149.99      406.60    328.16 o 
   8   9   2      101.48      171.65    364.27 o 
  -8  10   2     2827.57     3123.13    131.26 o 
  -7  10   2     4946.19     5139.07    231.07 o 
  -6  10   2     3937.72     4357.31    190.68 o 
  -5  10   2     7752.04     8016.37    304.47 o 
  -4  10   2     6570.14     6153.44    261.36 o 
  -3  10   2    11221.69    10998.53    379.03 o 
  -2  10   2     6317.62     6241.21    301.36 o 
  -1  10   2    12359.37    12473.10    364.66 o 
   0  10   2     6454.42     7050.22    412.62 o 
   1  10   2    11571.05    11956.20    351.46 o 
   2  10   2     7961.27     7883.16    328.93 o 
   3  10   2    11008.44    11139.89    367.38 o 
   4  10   2     6727.07     6405.48    273.40 o 
   5  10   2     7496.02     6909.56    291.26 o 
   6  10   2     3539.56     4016.34    156.89 o 
   7  10   2     4664.78     4773.63    223.30 o 
   8  10   2     3355.61     3065.26    132.43 o 
  -7  11   2        2.42     -394.18    419.81 o 
  -6  11   2        0.54      114.56    366.99 o 
  -5  11   2      110.03      565.83    326.99 o 
  -4  11   2       38.74      229.13    316.51 o 
  -3  11   2       48.56      137.87    302.14 o 
  -2  11   2       49.97       -6.99    274.95 o 
  -1  11   2       61.44      216.31    255.92 o 
   0  11   2      129.30      158.86    182.89 o 
   1  11   2        3.97      103.30    255.54 o 
   2  11   2      149.11     -153.01    266.41 o 
   3  11   2      135.62      188.74     83.50 o 
   4  11   2      107.82     -245.44    315.34 o 
   5  11   2      198.76      385.25    329.32 o 
   6  11   2       86.84      267.57    365.05 o 
   7  11   2      373.57      541.36    409.32 o 
  -6  12   2     6957.40     6695.58    280.78 o 
  -5  12   2     1234.97     1431.47    111.46 o 
  -4  12   2     8383.47     8140.64    373.59 o 
  -3  12   2     1126.78     1152.24    100.19 o 
  -2  12   2     9354.69     9638.13    384.08 o 
  -1  12   2     2618.69     2407.40    106.80 o 
   0  12   2    10480.31     9996.44    286.40 o 
   1  12   2      892.39     1016.32     88.93 o 
   2  12   2     9781.76     9752.69    358.84 o 
   3  12   2     1539.08     1647.39     98.25 o 
   4  12   2     7066.84     7564.71    281.17 o 
   5  12   2     1476.17     1353.02    110.29 o 
   6  12   2     5494.88     4977.12    238.45 o 
  -5  13   2       51.71     -412.43    412.43 o 
  -4  13   2       66.33      113.79    395.34 o 
  -3  13   2       98.10      141.75    355.34 o 
  -2  13   2       21.84      316.51    338.25 o 
  -1  13   2      283.75       83.50    334.76 o 
   0  13   2        3.64      -14.82    231.89 o 
   1  13   2      219.79      504.47    324.66 o 
   2  13   2       25.61     -346.02    346.02 o 
   3  13   2      125.14      282.72    337.87 o 
   4  13   2        3.56       55.15    372.04 o 
   5  13   2       62.73       29.51    391.07 o 
  -3  14   2        7.99       48.54    389.91 o 
  -2  14   2     6597.04     5170.91    271.07 o 
  -1  14   2        9.24      271.85    355.34 o 
   0  14   2     6932.92     6242.68    164.55 o 
   1  14   2        1.24      397.28    347.19 o 
   2  14   2     6367.71     5367.42    215.54 o 
   3  14   2        8.71      507.19    363.50 o 
 -11   0   3       61.62      408.55    405.05 o 
  -9   0   3        3.08     -282.72    310.29 o 
  -7   0   3       24.54      156.51    217.09 o 
  -5   0   3      576.49      700.98     46.99 o 
  -3   0   3     1365.84     1833.41     73.79 o 
  -1   0   3     6595.66     5561.98    124.27 o 
   1   0   3     7713.70     6222.96    137.48 o 
   3   0   3     3652.79     4132.07    160.78 o 
   5   0   3     1029.12     1056.71     57.09 o 
   7   0   3     3414.71     3502.94    173.98 o 
   9   0   3     1124.66     1179.43    113.79 o 
  11   0   3      623.31      752.63    516.12 o 
 -11   1   3       41.27      458.26    415.93 o 
 -10   1   3    11726.98    12523.20    474.57 o 
  -9   1   3      921.33      849.71     92.43 o 
  -8   1   3    18528.44    21077.04    452.04 o 
  -7   1   3       78.43      242.33    227.19 o 
  -6   1   3    39951.42    48084.23    506.02 o 
  -5   1   3     4259.84     4990.72    194.56 o 
  -4   1   3    32236.57    32777.71    339.81 o 
  -3   1   3    11117.28    11501.44    210.10 o 
  -2   1   3    75587.68    64802.80    384.47 o 
  -1   1   3     7432.14     6308.40    140.97 o 
   0   1   3    79804.37    60266.40   2185.06 o 
   1   1   3    11582.31    10326.29    151.46 o 
   2   1   3    71882.04    59014.40    370.10 o 
   3   1   3     5677.94     5216.74    180.97 o 
   4   1   3    48340.34    44308.28    441.17 o 
   5   1   3      755.94      785.64     56.31 o 
   6   1   3    29051.93    28469.72    472.24 o 
   7   1   3     2338.85     2375.55     88.93 o 
   8   1   3    16386.57    17017.60    490.49 o 
   9   1   3     1101.21      406.22    382.53 o 
  10   1   3     7386.45     7628.79    303.69 o 
  11   1   3      411.10      370.10    495.93 o 
 -11   2   3        2.71     -246.22    415.54 o 
 -10   2   3        0.96      -41.94    358.06 o 
  -9   2   3      135.14      159.22    303.30 o 
  -8   2   3       52.25      432.62    267.19 o 
  -7   2   3      934.03      929.33     71.85 o 
  -6   2   3      283.88      403.50     59.42 o 
  -5   2   3       13.22      239.23    171.26 o 
  -4   2   3       17.19     -116.89    170.88 o 
  -3   2   3      186.88      200.78    141.75 o 
  -2   2   3       17.29      153.79    125.44 o 
  -1   2   3       43.53       61.36    105.24 o 
   0   2   3     9765.15     9108.03    108.00 o 
   1   2   3     1757.44     1630.30     61.36 o 
   2   2   3      592.68      546.80     31.84 o 
   3   2   3       93.90       50.10    129.32 o 
   4   2   3      668.43      770.88     47.77 o 
   5   2   3     1721.01     1690.50     93.98 o 
   6   2   3      428.59      507.96     68.74 o 
   7   2   3      596.27      553.01     78.06 o 
   8   2   3      271.91      449.32     92.43 o 
   9   2   3      394.12      437.28    347.19 o 
  10   2   3       14.83     -307.19    431.07 o 
 -11   3   3     4101.50     3734.78    147.19 o 
 -10   3   3     5615.91     5455.57    243.50 o 
  -9   3   3     4405.67     4780.23    179.03 o 
  -8   3   3     7829.11     8133.26    347.19 o 
  -7   3   3    14930.22    13017.18    411.27 o 
  -6   3   3    14117.60    14282.43    380.59 o 
  -5   3   3    11206.98    12210.57    320.00 o 
  -4   3   3    32592.50    38872.13    435.73 o 
  -3   3   3    21163.10    25592.42    337.48 o 
  -2   3   3    41363.96    48441.12    390.68 o 
  -1   3   3    24227.97    26640.58    273.79 o 
   0   3   3    41936.03    42104.10    935.93 o 
   1   3   3    40512.79    41893.11    306.02 o 
   2   3   3    23185.52    23753.18    262.14 o 
   3   3   3     5091.66     5099.45    175.15 o 
   4   3   3    18846.68    17118.96    290.88 o 
   5   3   3    20039.05    17561.68    332.04 o 
   6   3   3    12271.77    11298.72    348.35 o 
   7   3   3     5487.70     4893.24    216.31 o 
   8   3   3     9169.47     8275.40    358.84 o 
   9   3   3     5238.85     4207.41    172.82 o 
  10   3   3     4724.22     3915.37    192.23 o 
 -10   4   3        0.58      220.58    368.16 o 
  -9   4   3        2.51     -237.67    381.75 o 
  -8   4   3        6.44     -137.48    349.91 o 
  -7   4   3      735.04      862.14     92.04 o 
  -6   4   3       24.69      229.90    258.64 o 
  -5   4   3      122.78      -24.85    219.03 o 
  -4   4   3        3.81     -181.75    181.75 o 
  -3   4   3       53.38       45.44    166.99 o 
  -2   4   3      509.85      408.93     44.66 o 
  -1   4   3       66.75      104.08    125.83 o 
   0   4   3      150.79      160.92     47.38 o 
   1   4   3     1067.96     1245.45     48.16 o 
   2   4   3      595.55      733.99     38.06 o 
   3   4   3     1707.06     2048.17     81.94 o 
   4   4   3      531.31      418.26     46.99 o 
   5   4   3       95.13     -189.90    189.90 o 
   6   4   3      209.12     -156.51    231.07 o 
   7   4   3      122.05      324.27     76.12 o 
   8   4   3      867.12      715.73     92.43 o 
   9   4   3      405.92      293.98    366.22 o 
  10   4   3      358.86      560.39    419.42 o 
 -10   5   3     1706.26     1879.24    142.91 o 
  -9   5   3    10245.84    11274.26    451.65 o 
  -8   5   3     3661.43     4535.18    211.65 o 
  -7   5   3    15618.78    19535.67    471.46 o 
  -6   5   3     3518.14     4253.23    178.64 o 
  -5   5   3    15195.70    18464.99    380.59 o 
  -4   5   3     3788.95     5092.46    208.93 o 
  -3   5   3    38878.10    44822.85    449.71 o 
  -2   5   3     7487.67     8272.68    228.35 o 
  -1   5   3    26663.47    29463.51    336.70 o 
   0   5   3     7213.44     7680.46    247.57 o 
   1   5   3    41658.75    43599.15    373.59 o 
   2   5   3     6687.33     7299.47    199.22 o 
   3   5   3    35487.59    37975.80    392.24 o 
   4   5   3     7088.56     8031.13    241.94 o 
   5   5   3    25834.34    26807.57    422.53 o 
   6   5   3     3744.80     3863.33    162.72 o 
   7   5   3    13031.25    12580.67    396.51 o 
   8   5   3     1435.13     1230.30     94.37 o 
   9   5   3     6763.47     5577.90    239.23 o 
  10   5   3     1510.85     1452.05    127.38 o 
 -10   6   3      138.73      414.76    448.94 o 
  -9   6   3       54.78      264.47    406.60 o 
  -8   6   3        0.06      -24.08    339.81 o 
  -7   6   3      195.28      188.74    299.42 o 
  -6   6   3      437.46      484.28     76.51 o 
  -5   6   3      532.71      547.58     69.52 o 
  -4   6   3     1171.65     1462.15     62.52 o 
  -3   6   3      375.04      520.78     53.59 o 
  -2   6   3       14.13      -46.21    166.21 o 
  -1   6   3       66.60      191.46     46.60 o 
   0   6   3      710.24      792.85     30.68 o 
   1   6   3      266.48      285.83     42.72 o 
   2   6   3      464.07      569.71     45.05 o 
   3   6   3      109.18      -84.27    172.04 o 
   4   6   3      335.95      299.81     54.37 o 
   5   6   3        2.61     -218.64    218.64 o 
   6   6   3      946.73      972.43     74.95 o 
   7   6   3      297.16      222.53    295.54 o 
   8   6   3      661.46      484.66    313.79 o 
   9   6   3        4.92       67.18    374.37 o 
  10   6   3      245.72     -443.89    443.89 o 
  -9   7   3     9732.35    10622.99    442.33 o 
  -8   7   3       38.24       40.00    348.74 o 
  -7   7   3    14069.19    15885.55    467.19 o 
  -6   7   3       10.28       38.84    271.46 o 
  -5   7   3    27036.43    32343.53    520.78 o 
  -4   7   3      583.17      620.20     64.08 o 
  -3   7   3    26871.80    30851.87    433.40 o 
  -2   7   3      420.13      407.38     52.04 o 
  -1   7   3    38075.32    42461.66    454.37 o 
   0   7   3       39.23      171.90    112.90 o 
   1   7   3    30552.52    30801.00    382.14 o 
   2   7   3      432.06      553.79     48.16 o 
   3   7   3    20407.25    21689.87    359.61 o 
   4   7   3      411.50      447.38     60.58 o 
   5   7   3    19457.58    19598.97    415.93 o 
   6   7   3       26.20     -234.18    268.74 o 
   7   7   3    11446.38    11983.39    432.62 o 
   8   7   3       71.68     -341.36    341.36 o 
   9   7   3     7579.69     6700.13    199.81 o 
  -9   8   3       24.87     -413.21    441.17 o 
  -8   8   3       15.81      -43.88    377.09 o 
  -7   8   3       34.36      106.41     97.48 o 
  -6   8   3      244.50      -83.11    291.26 o 
  -5   8   3      296.82      114.56    278.45 o 
  -4   8   3        3.44      144.86    225.24 o 
  -3   8   3       84.62      395.73    220.20 o 
  -2   8   3      180.46       -5.05    198.84 o 
  -1   8   3       60.23      205.83    182.53 o 
   0   8   3     1967.83     2029.98     61.43 o 
   1   8   3      120.73      120.00    181.75 o 
   2   8   3       71.19       53.20     53.20 o 
   3   8   3      202.98      221.75     60.97 o 
   4   8   3     2904.05     2867.59    107.19 o 
   5   8   3       25.63     -232.23    254.37 o 
   6   8   3      104.25      153.01     80.00 o 
   7   8   3       12.32      260.20    312.62 o 
   8   8   3     1065.87     1090.88    106.80 o 
   9   8   3        1.49      526.99    403.11 o 
  -8   9   3     2179.70     2252.44    122.72 o 
  -7   9   3     7661.63     8551.13    342.92 o 
  -6   9   3     3664.93     3959.25    181.75 o 
  -5   9   3    11573.63    12102.61    429.91 o 
  -4   9   3     3291.05     3471.48    169.32 o 
  -3   9   3    12857.92    13384.95    375.93 o 
  -2   9   3     6447.41     7076.17    292.04 o 
  -1   9   3    20619.37    19678.59    401.17 o 
   0   9   3     3689.20     3551.17    113.00 o 
   1   9   3    14005.54    14362.82    341.36 o 
   2   9   3     6493.19     6878.50    260.97 o 
   3   9   3    18237.94    18221.88    394.57 o 
   4   9   3     1863.42     2196.13     80.78 o 
   5   9   3     7870.23     8405.50    322.33 o 
   6   9   3     3230.41     3379.05    153.79 o 
   7   9   3     7096.97     6765.49    265.63 o 
   8   9   3      769.72      569.32    389.13 o 
  -8  10   3        2.38      591.85    428.35 o 
  -7  10   3      273.68     -163.50    391.07 o 
  -6  10   3        9.93      116.51    346.02 o 
  -5  10   3       35.94       86.60     93.59 o 
  -4  10   3        2.03     -114.56    296.31 o 
  -3  10   3       74.07     -124.66    278.06 o 
  -2  10   3      707.40      737.48     77.28 o 
  -1  10   3      120.34      -62.52    246.99 o 
   0  10   3       24.70     -171.61    171.61 o 
   1  10   3      215.86      -58.25    231.85 o 
   2  10   3      913.24      913.79     73.40 o 
   3  10   3       13.12     -130.10    247.77 o 
   4  10   3       65.46      197.28    271.46 o 
   5  10   3       51.73     -248.93    295.15 o 
   6  10   3      380.78      -56.31    345.63 o 
   7  10   3      742.40      789.91    107.96 o 
  -7  11   3     2512.65     2634.19    131.65 o 
  -6  11   3     4522.87     4717.70    247.38 o 
  -5  11   3     3523.33     3927.02    162.72 o 
  -4  11   3     7165.00     7239.66    316.90 o 
  -3  11   3     5069.93     4579.84    208.93 o 
  -2  11   3     6076.56     6363.93    257.87 o 
  -1  11   3     3884.73     4370.52    198.45 o 
   0  11   3     8906.71     8658.50    328.16 o 
   1  11   3     5934.46     5335.57    248.16 o 
   2  11   3     6136.06     6434.22    232.62 o 
   3  11   3     4202.85     4209.35    174.37 o 
   4  11   3     7033.96     7323.16    324.27 o 
   5  11   3     3102.63     3002.35    106.80 o 
   6  11   3     4915.93     4894.02    174.76 o 
   7  11   3     2735.75     3055.56    126.60 o 
  -6  12   3       25.91     -304.08    432.24 o 
  -5  12   3       25.13      110.29    365.44 o 
  -4  12   3        7.14      302.53    345.63 o 
  -3  12   3        2.63       93.20    341.75 o 
  -2  12   3       37.61      511.46    304.47 o 
  -1  12   3      224.68     -111.46    323.50 o 
   0  12   3       87.85      225.88    211.43 o 
   1  12   3        9.02      -89.32    296.70 o 
   2  12   3       20.52      -76.12    314.57 o 
   3  12   3      177.21      369.71    317.67 o 
   4  12   3      239.48      311.85    328.16 o 
   5  12   3      168.06      -79.22    363.11 o 
   6  12   3      334.87      399.23    406.22 o 
  -5  13   3      432.30      245.83    433.40 o 
  -4  13   3     6269.09     5699.07    269.13 o 
  -3  13   3      410.77      389.13    107.57 o 
  -2  13   3     8615.09     8614.82    358.45 o 
  -1  13   3      266.21      300.20    333.59 o 
   0  13   3     8856.95     7815.91    208.42 o 
   1  13   3      204.58      153.01    314.95 o 
   2  13   3     8117.45     7513.45    288.55 o 
   3  13   3      439.57       60.19    372.43 o 
   4  13   3     6181.81     5387.22    224.86 o 
  -2  14   3      311.47      591.07    364.27 o 
  -1  14   3       75.76     -345.63    379.81 o 
   0  14   3        1.23     -344.16    406.99 o 
   1  14   3      367.75      141.36    104.86 o 
   2  14   3      256.88      282.33    368.93 o 
 -10   0   4    12932.42    15449.04    505.25 o 
  -8   0   4    19200.36    21272.38    451.27 o 
  -6   0   4    39440.73    47279.95    503.30 o 
  -4   0   4    19974.63    20868.11    290.49 o 
  -2   0   4   100592.77    86112.45    434.95 o 
   0   0   4     5141.64     3297.10     87.17 o 
   2   0   4    93146.20    77178.80    455.54 o 
   4   0   4    35466.05    34527.24    404.66 o 
   6   0   4    31168.53    38987.07    542.53 o 
   8   0   4    13521.33    14510.40    485.83 o 
  10   0   4     8649.42     8709.19    367.77 o 
 -11   1   4       49.48     -127.77    409.71 o 
 -10   1   4       31.59      589.52    361.94 o 
  -9   1   4       22.81      455.15    307.19 o 
  -8   1   4       28.52      -50.87    280.00 o 
  -7   1   4       64.14      248.16    229.52 o 
  -6   1   4       24.92      350.29    208.93 o 
  -5   1   4       62.52      233.01    159.61 o 
  -4   1   4      992.41     1103.31     50.10 o 
  -3   1   4      482.91      582.92     39.22 o 
  -2   1   4     2050.58     1903.31     75.73 o 
  -1   1   4     2267.91     2143.32     78.06 o 
   0   1   4    23169.93    18219.86    611.27 o 
   1   1   4      589.49      527.77     29.90 o 
   2   1   4     1816.29     1755.74     74.95 o 
   3   1   4      785.24      515.34     45.05 o 
   4   1   4       32.93        7.77    166.21 o 
   5   1   4     2556.08     2288.17    112.23 o 
   6   1   4      428.35      178.64    247.77 o 
   7   1   4      728.49      739.03     81.17 o 
   8   1   4        4.46      159.22    323.89 o 
   9   1   4     1155.06     1232.24    109.52 o 
  10   1   4      213.19       22.91    449.71 o 
 -11   2   4      696.76     -290.49    436.51 o 
 -10   2   4     8499.60     8563.95    337.48 o 
  -9   2   4     3466.28     3457.89    165.83 o 
  -8   2   4     9653.11    11256.39    385.63 o 
  -7   2   4     2124.57     2152.64    102.53 o 
  -6   2   4    24437.95    24483.67    416.31 o 
  -5   2   4     6850.94     6512.67    243.11 o 
  -4   2   4    41484.53    39321.45    426.41 o 
  -3   2   4     9582.70     8807.83    230.29 o 
  -2   2   4    45729.14    42418.95    358.06 o 
  -1   2   4    19448.10    17403.62    226.41 o 
   0   2   4    79296.70    68120.88    268.78 o 
   1   2   4    19045.58    16709.25    205.83 o 
   2   2   4    34699.03    31359.84    302.53 o 
   3   2   4     1415.90     1434.57     67.96 o 
   4   2   4    29375.92    25971.45    357.28 o 
   5   2   4     9016.80     6390.34    254.76 o 
   6   2   4    15957.58    14586.12    390.29 o 
   7   2   4     1076.86     1034.57     88.16 o 
   8   2   4    11317.04    10269.59    411.27 o 
   9   2   4     3089.10     2560.41    135.15 o 
  10   2   4     4733.70     4282.75    156.12 o 
 -10   3   4        4.94      240.78    378.64 o 
  -9   3   4       11.25     -152.23    319.61 o 
  -8   3   4       13.36      340.58    282.72 o 
  -7   3   4     1853.69     1891.28     86.99 o 
  -6   3   4        7.39       24.47    248.55 o 
  -5   3   4       30.42      118.06    201.17 o 
  -4   3   4       31.34       -8.16    183.69 o 
  -3   3   4     2895.73     3533.23    173.98 o 
  -2   3   4      103.47       18.25    144.86 o 
  -1   3   4       48.32       40.00    125.05 o 
   0   3   4     6236.17     6580.74    210.68 o 
   1   3   4     1650.58     1632.63     63.30 o 
   2   3   4      123.13      -59.81    123.50 o 
   3   3   4     1409.53     1229.14     46.99 o 
   4   3   4     2198.51     2219.82     85.05 o 
   5   3   4     1517.72     1478.85     60.58 o 
   6   3   4      420.09      283.50    238.06 o 
   7   3   4      997.47      895.54     81.55 o 
   8   3   4      142.45     -139.42    331.65 o 
   9   3   4      282.63      300.58    366.60 o 
  10   3   4       72.44       23.69    429.52 o 
 -10   4   4     3434.35     2881.96    130.10 o 
  -9   4   4     6858.01     6058.68    248.16 o 
  -8   4   4     7463.03     7734.42    299.42 o 
  -7   4   4    13471.34    14663.79    450.88 o 
  -6   4   4     6229.23     7306.07    292.43 o 
  -5   4   4    13444.50    15976.04    380.97 o 
  -4   4   4    16686.11    20180.73    357.67 o 
  -3   4   4    31125.21    36583.95    413.98 o 
  -2   4   4    17279.44    19412.56    298.25 o 
  -1   4   4     9523.30     9370.55    222.53 o 
   0   4   4    16605.57    17143.79    286.99 o 
   1   4   4    33127.25    33296.16    321.56 o 
   2   4   4    17921.25    17860.32    268.74 o 
   3   4   4    27171.24    27691.07    340.58 o 
   4   4   4    13518.77    12777.18    283.50 o 
   5   4   4    16833.56    15624.97    351.46 o 
   6   4   4     5854.74     5857.52    252.43 o 
   7   4   4     9231.95     8740.26    362.33 o 
   8   4   4     4048.99     3345.27    172.82 o 
   9   4   4     5567.94     4360.42    173.59 o 
  10   4   4     4100.02     2840.41    141.75 o 
 -10   5   4       84.08      366.99    485.83 o 
  -9   5   4        2.25      124.27    123.11 o 
  -8   5   4        3.97      481.17    358.06 o 
  -7   5   4      169.11       22.52    322.33 o 
  -6   5   4      115.19      168.16    269.52 o 
  -5   5   4        7.14     -213.21    228.74 o 
  -4   5   4      539.86      748.35     59.42 o 
  -3   5   4      187.09      253.98     52.04 o 
  -2   5   4     1256.81     1505.64     77.67 o 
  -1   5   4       69.94     -132.43    161.55 o 
   0   5   4      369.23      170.68    103.97 o 
   1   5   4     2325.25     2210.11     79.22 o 
   2   5   4      848.85     1011.66     44.27 o 
   3   5   4      309.95      307.96     46.21 o 
   4   5   4      737.88      802.34     54.37 o 
   5   5   4      183.09      292.04     60.97 o 
   6   5   4      650.50      704.08     71.46 o 
   7   5   4      180.25      193.01    288.93 o 
   8   5   4     1452.66     1250.11     97.86 o 
   9   5   4      205.71      443.50    106.02 o 
  10   5   4      589.89      368.93    128.54 o 
 -10   6   4      226.60      358.06    481.95 o 
  -9   6   4    11264.76    12339.12    500.97 o 
  -8   6   4      802.74      810.49    105.63 o 
  -7   6   4    13065.22    15228.07    469.52 o 
  -6   6   4     1472.99     1751.47     86.99 o 
  -5   6   4    33124.33    38241.82    537.87 o 
  -4   6   4     1842.85     2204.68     96.31 o 
  -3   6   4    29543.48    33210.33    440.78 o 
  -2   6   4      929.65     1064.47     54.37 o 
  -1   6   4    43626.96    48908.31    476.90 o 
   0   6   4     2990.65     2859.23     88.14 o 
   1   6   4    26694.34    26869.71    341.75 o 
   2   6   4     3552.89     3927.79    164.66 o 
   3   6   4    26922.15    29530.31    393.40 o 
   4   6   4     1183.38     1240.01     66.80 o 
   5   6   4    18759.83    18550.04    402.33 o 
   6   6   4     2242.67     2243.90     85.05 o 
   7   6   4    11619.77    10637.36    401.56 o 
   8   6   4      693.97      521.17    337.09 o 
   9   6   4     7351.89     6221.79    280.78 o 
  -9   7   4        6.56     -193.40    448.94 o 
  -8   7   4       29.21      208.55    347.19 o 
  -7   7   4        5.59      611.27    331.26 o 
  -6   7   4      183.56     -188.74    288.16 o 
  -5   7   4      163.88      -87.77    273.40 o 
  -4   7   4      150.20      199.22    227.19 o 
  -3   7   4      167.96     -180.20    213.59 o 
  -2   7   4      276.39      332.43     55.15 o 
  -1   7   4       62.82      181.36    178.64 o 
   0   7   4     1551.41     1451.11     73.59 o 
   1   7   4      899.21      904.08     50.10 o 
   2   7   4       40.93       59.42     48.16 o 
   3   7   4        0.45     -189.90    189.90 o 
   4   7   4     2154.78     2090.50    109.52 o 
   5   7   4      153.75      307.19    235.73 o 
   6   7   4      489.34      427.58    275.34 o 
   7   7   4       41.98        0.00    314.57 o 
   8   7   4      809.34      728.55    100.97 o 
   9   7   4        9.17      416.70    405.05 o 
  -9   8   4     6225.58     7153.84    262.14 o 
  -8   8   4      226.26      464.86    376.31 o 
  -7   8   4    10314.19    11920.08    466.80 o 
  -6   8   4     1113.75     1208.16     92.43 o 
  -5   8   4    14311.30    16355.85    451.27 o 
  -4   8   4     1176.65     1402.34     78.45 o 
  -3   8   4    21600.00    23814.15    436.12 o 
  -2   8   4     1647.00     1777.49     67.18 o 
  -1   8   4    24515.97    23852.21    409.71 o 
   0   8   4      573.20      523.47     49.51 o 
   1   8   4    28334.19    27185.44    396.12 o 
   2   8   4     5259.71     5054.02    245.83 o 
   3   8   4    22706.96    23140.36    410.88 o 
   4   8   4      842.63      980.59     70.68 o 
   5   8   4    16131.20    16786.53    420.59 o 
   6   8   4      993.65     1090.49     85.44 o 
   7   8   4     9792.10     9026.08    414.37 o 
   8   8   4      462.23      549.13    365.05 o 
   9   8   4     7274.35     6255.19    281.56 o 
  -8   9   4        1.63      -60.30    294.10 o 
  -7   9   4      230.91      488.16    356.90 o 
  -6   9   4       17.29     -245.44    346.02 o 
  -5   9   4       45.62     -314.18    314.18 o 
  -4   9   4       87.46      183.30    283.11 o 
  -3   9   4      459.52      448.94     74.95 o 
  -2   9   4      157.24      371.65    229.90 o 
  -1   9   4        6.19       90.49    224.47 o 
   0   9   4      516.54      509.12     44.28 o 
   1   9   4       11.77     -182.14    206.99 o 
   2   9   4     1829.36     1751.47     68.35 o 
   3   9   4       27.42     -243.50    243.50 o 
   4   9   4      693.14      697.87     76.89 o 
   5   9   4       15.25     -186.02    285.83 o 
   6   9   4      417.23      166.60    310.68 o 
   7   9   4       35.69     -109.13    341.75 o 
   8   9   4      282.29      226.41    390.68 o 
  -8  10   4     3264.67     3142.16    141.36 o 
  -7  10   4     6042.51     6034.99    283.89 o 
  -6  10   4     4709.42     5611.30    221.36 o 
  -5  10   4     6602.92     7454.81    314.95 o 
  -4  10   4     5848.42     6814.81    231.07 o 
  -3  10   4     8082.21     7651.71    306.41 o 
  -2  10   4     9014.47     8770.94    357.67 o 
  -1  10   4    10964.49    10622.60    385.25 o 
   0  10   4     6656.91     6627.20    181.30 o 
   1  10   4     8060.82     7722.00    324.66 o 
   2  10   4     5640.49     5347.22    252.04 o 
   3  10   4     7072.62     7117.33    288.55 o 
   4  10   4     5663.36     5881.98    250.88 o 
   5  10   4     4421.69     4596.54    187.96 o 
   6  10   4     4187.61     4050.51    171.26 o 
   7  10   4     3877.77     4063.33    158.06 o 
  -7  11   4       11.00      450.10    422.14 o 
  -6  11   4      164.78       84.66    361.56 o 
  -5  11   4       19.42       76.51    103.69 o 
  -4  11   4      106.83      212.82    322.33 o 
  -3  11   4      435.63      257.87    321.94 o 
  -2  11   4      153.92      112.62    305.24 o 
  -1  11   4      131.37      277.67    285.83 o 
   0  11   4       51.67       17.63    188.57 o 
   1  11   4      115.47      258.64    268.35 o 
   2  11   4      137.02       54.37     80.78 o 
   3  11   4      263.46      422.92    279.23 o 
   4  11   4      158.81      197.67    309.91 o 
   5  11   4      721.96      227.19    341.75 o 
   6  11   4      496.21     -115.34    377.09 o 
  -6  12   4     5371.75     5401.20    227.19 o 
  -5  12   4      993.36      560.39    399.23 o 
  -4  12   4     7582.17     7496.75    313.79 o 
  -3  12   4     1409.31     1460.20    107.57 o 
  -2  12   4     6721.68     6127.42    277.67 o 
  -1  12   4     1299.23     1332.05     98.25 o 
   0  12   4     8566.84     8050.65    219.21 o 
   1  12   4     1511.85     1350.69     92.43 o 
   2  12   4     7701.25     7262.58    285.83 o 
   3  12   4     1132.29      991.46     98.25 o 
   4  12   4     6510.00     6188.39    250.88 o 
   5  12   4     1071.27     1022.53    111.85 o 
  -4  13   4        3.37      -10.10    401.56 o 
  -3  13   4      127.57      262.14    107.96 o 
  -2  13   4        1.03     -370.10    370.10 o 
  -1  13   4      196.36      -69.90    351.46 o 
   0  13   4        4.35      264.40    304.47 o 
   1  13   4      528.07       32.62    325.83 o 
   2  13   4      154.26      250.49    327.77 o 
   3  13   4      414.11      196.12    353.40 o 
   4  13   4       17.83     -324.66    381.75 o 
  -2  14   4     6572.50     5249.75    235.73 o 
  -1  14   4       23.61     -155.73    370.49 o 
   0  14   4     6720.85     5672.12    310.49 o 
   1  14   4       21.31       45.44    348.74 o 
   2  14   4     6133.93     5352.66    220.58 o 
 -11   0   5        3.41     -270.29    429.52 o 
  -9   0   5      117.67      444.66    318.84 o 
  -7   0   5       53.23      247.38    243.11 o 
  -5   0   5      472.70      633.40     49.71 o 
  -3   0   5     4582.82     4802.36    178.64 o 
  -1   0   5     2194.07     1906.03     90.49 o 
   1   0   5     3485.14     3025.65    115.73 o 
   3   0   5     2170.09     2375.94    103.69 o 
   5   0   5     1496.06     1411.27     66.80 o 
   7   0   5      137.74     -291.26    291.26 o 
   9   0   5     1719.62     1502.92    114.56 o 
 -11   1   5       92.93      355.34    421.36 o 
 -10   1   5     9202.94     9958.13    429.91 o 
  -9   1   5     1304.13     1507.20     99.81 o 
  -8   1   5    14424.20    15529.04    439.23 o 
  -6   1   5    32519.22    34479.47    467.96 o 
  -5   1   5     1715.50     1698.26     70.68 o 
  -4   1   5    31835.02    29521.38    364.27 o 
  -3   1   5     3027.26     3079.63    135.53 o 
  -2   1   5    63187.00    50739.78    391.85 o 
  -1   1   5     9745.28     7810.15    175.54 o 
   0   1   5    39244.79    28432.59   1270.49 o 
   1   1   5     2900.34     2581.77     96.31 o 
   2   1   5    58277.63    47884.62    390.29 o 
   3   1   5     1195.91     1221.76     55.92 o 
   4   1   5    26694.11    23763.66    362.33 o 
   5   1   5     1862.70     1848.17     90.10 o 
   6   1   5    25960.85    24428.53    478.06 o 
   7   1   5       52.17      241.94    277.67 o 
   8   1   5    11116.28    10784.93    448.16 o 
   9   1   5      763.12      674.96    111.46 o 
  10   1   5     6613.00     6438.10    288.16 o 
 -11   2   5       35.97      306.02    451.65 o 
 -10   2   5      134.99      362.33    111.46 o 
  -9   2   5        4.77       62.52    310.29 o 
  -8   2   5        4.96      -70.29    288.16 o 
  -7   2   5       22.16      209.71    243.11 o 
  -6   2   5      598.45      631.46     68.74 o 
  -5   2   5      930.98      987.97     58.25 o 
  -4   2   5      188.01       -4.27    177.87 o 
  -3   2   5      219.73      270.68    165.83 o 
  -2   2   5       94.67       26.80    139.42 o 
  -1   2   5       80.20       94.37    120.78 o 
   0   2   5     2563.29     2436.58     73.59 o 
   1   2   5     2764.81     2450.11    109.90 o 
   2   2   5     1973.50     1571.66     68.74 o 
   3   2   5     1219.00      811.66     48.93 o 
   4   2   5       12.11      231.85    164.27 o 
   5   2   5     1586.54     1466.81     80.39 o 
   6   2   5      309.93      361.17    258.25 o 
   7   2   5     3380.55     3113.81    120.78 o 
   8   2   5      217.69      245.83    319.23 o 
   9   2   5      974.77      928.94    110.68 o 
  10   2   5       48.64      616.32    457.87 o 
 -10   3   5     5882.81     4841.98    220.97 o 
  -9   3   5     4648.70     4240.81    185.63 o 
  -8   3   5    10210.44     9891.33    404.27 o 
  -7   3   5     7773.80     7154.23    279.61 o 
  -6   3   5    13569.42    12928.64    389.52 o 
  -5   3   5    12005.00    12807.47    337.48 o 
  -4   3   5    24308.08    25459.21    385.63 o 
  -3   3   5    14680.27    14269.23    293.21 o 
  -2   3   5    29864.10    29687.20    353.01 o 
  -1   3   5    14107.55    12973.69    238.06 o 
   0   3   5    43245.58    39864.41    245.98 o 
   1   3   5    25744.37    24606.78    281.94 o 
   2   3   5    27461.15    25924.07    309.13 o 
   3   3   5    16766.77    15026.90    278.06 o 
   4   3   5    17055.92    15906.91    309.52 o 
   5   3   5    10550.32     9675.80    309.91 o 
   6   3   5     8497.56     7572.09    320.39 o 
   7   3   5     7432.95     6676.55    272.23 o 
   8   3   5     7790.42     7214.42    310.29 o 
   9   3   5     3652.75     3163.52    128.93 o 
  10   3   5     4034.12     3291.67    140.58 o 
 -10   4   5        0.91      259.81    418.64 o 
  -9   4   5       43.66       59.81    373.21 o 
  -8   4   5        6.13     -285.83    354.95 o 
  -7   4   5      699.95      782.53     92.43 o 
  -6   4   5       17.33       40.00    269.13 o 
  -5   4   5       78.54      328.16    227.57 o 
  -4   4   5      158.08      -19.42    203.50 o 
  -3   4   5     1829.69     2117.30     96.70 o 
  -2   4   5      734.27      699.81     52.04 o 
  -1   4   5      850.82     1269.52     57.86 o 
   0   4   5     3007.47     3494.36     93.39 o 
   1   4   5      783.82      821.75     48.16 o 
   2   4   5     1378.79     1591.08     61.36 o 
   3   4   5     1487.30     1500.98     66.80 o 
   4   4   5     2218.04     2294.39    106.41 o 
   5   4   5     1534.95     1514.19     66.02 o 
   6   4   5      441.38      118.84    249.71 o 
   7   4   5      261.14      360.00    281.94 o 
   8   4   5      569.02      -79.61    345.25 o 
   9   4   5      334.51      551.07    372.82 o 
  10   4   5      467.92      767.00    128.16 o 
 -10   5   5      943.68      346.80    506.80 o 
  -9   5   5    10440.91     9272.69    387.19 o 
  -8   5   5     1759.79     2000.01    113.40 o 
  -7   5   5    13804.77    15054.87    495.93 o 
  -6   5   5     3697.22     4268.38    157.67 o 
  -5   5   5    31596.82    40263.98    560.78 o 
  -4   5   5     2573.40     3069.93    117.28 o 
  -3   5   5    22302.01    25614.16    388.35 o 
  -2   5   5     3949.39     4300.22    182.14 o 
  -1   5   5    42357.29    44199.15    444.28 o 
   0   5   5     6313.56     6502.76    423.11 o 
   1   5   5    31274.59    31552.46    350.29 o 
   2   5   5     6310.86     6834.61    216.70 o 
   3   5   5    19863.57    19882.08    327.77 o 
   4   5   5     4019.73     4026.05    173.59 o 
   5   5   5    20849.48    19925.58    407.38 o 
   6   5   5     4451.09     4373.24    186.41 o 
   7   5   5    10679.02     9572.88    390.68 o 
   8   5   5     1147.82     1064.09     98.64 o 
   9   5   5     6801.94     5661.01    223.30 o 
  10   5   5      582.21      486.22    444.28 o 
 -10   6   5       83.17     -314.18    503.69 o 
  -9   6   5       11.11      -21.36    447.77 o 
  -8   6   5       12.11      285.83    355.73 o 
  -7   6   5       72.15      308.74    325.44 o 
  -6   6   5      412.66      362.72    292.04 o 
  -5   6   5       88.52      133.20    264.86 o 
  -4   6   5      971.87     1214.77     67.96 o 
  -3   6   5       75.44       33.79    198.45 o 
  -2   6   5     1189.11     1508.36     66.41 o 
  -1   6   5      190.62      226.41    173.98 o 
   0   6   5      572.45      596.24     33.67 o 
   1   6   5      450.08      441.17     46.21 o 
   2   6   5     1022.81     1090.10     59.81 o 
   3   6   5        4.98        8.54    177.48 o 
   4   6   5      529.51      617.09     59.81 o 
   5   6   5       96.11       85.83    237.28 o 
   6   6   5     1190.44     1145.64     80.39 o 
   7   6   5      144.55      396.12    288.93 o 
   8   6   5     1238.80     1314.96    102.14 o 
   9   6   5       23.66     -135.15    382.14 o 
  -9   7   5     6363.86     6980.58    202.96 o 
  -8   7   5      103.42     -252.43    380.59 o 
  -7   7   5    11181.81    12539.90    483.11 o 
  -6   7   5      610.66       72.62    316.90 o 
  -5   7   5    14534.44    16919.35    446.99 o 
  -4   7   5     1107.70     1141.37     72.62 o 
  -3   7   5    22855.82    25220.38    432.24 o 
  -2   7   5      641.29      885.83     57.86 o 
  -1   7   5    23629.59    24128.33    391.46 o 
   0   7   5       14.15      192.89    119.04 o 
   1   7   5    24308.04    23273.56    355.73 o 
   2   7   5     2210.57     2154.97     96.70 o 
   3   7   5    19291.27    19562.86    371.65 o 
   4   7   5       47.43      328.16    207.77 o 
   5   7   5    10819.18    10807.84    370.88 o 
   6   7   5      525.59      149.52    286.60 o 
   7   7   5     9591.32     9469.97    393.01 o 
   8   7   5        0.60     -347.96    363.11 o 
   9   7   5     6538.03     5941.79    227.57 o 
  -9   8   5       33.81       97.48    457.09 o 
  -8   8   5        2.78     -298.64    404.66 o 
  -7   8   5        1.89      181.75    370.10 o 
  -6   8   5      341.71      183.30    320.78 o 
  -5   8   5        4.63     -307.19    307.19 o 
  -4   8   5       38.68      354.18    259.81 o 
  -3   8   5       66.28      -98.64    236.89 o 
  -2   8   5      856.68      865.64     66.02 o 
  -1   8   5       17.96     -215.54    215.54 o 
   0   8   5      979.18      993.73     41.84 o 
   1   8   5      300.80      244.66    193.79 o 
   2   8   5     1569.86     1544.09     65.24 o 
   3   8   5       21.88      166.99    219.03 o 
   4   8   5     2264.60     2596.91     93.20 o 
   5   8   5      196.39      151.07    279.23 o 
   6   8   5      643.25      606.61     87.77 o 
   7   8   5        1.53     -287.77    329.32 o 
   8   8   5      994.38      867.19    112.62 o 
  -8   9   5     2008.02     2347.98    133.20 o 
  -7   9   5     8084.22     8484.72    372.82 o 
  -6   9   5     1775.22     1895.94    107.19 o 
  -5   9   5     8895.20     9193.46    380.20 o 
  -4   9   5     3845.81     3843.52    179.03 o 
  -3   9   5    10670.63    11905.72    382.92 o 
  -2   9   5     1558.28     1698.65     83.88 o 
  -1   9   5    16069.41    15354.28    397.28 o 
   0   9   5     2950.30     3233.30    202.14 o 
   1   9   5    11624.31    11880.86    340.20 o 
   2   9   5     1739.44     1801.57     83.11 o 
   3   9   5    13817.69    12413.68    379.81 o 
   4   9   5     1500.13     1620.98     82.72 o 
   5   9   5     8732.88     8564.33    373.59 o 
   6   9   5     1528.24     1924.67     97.86 o 
   7   9   5     5774.05     6026.45    257.48 o 
   8   9   5      912.37      194.95    421.75 o 
  -7  10   5       19.98     -405.05    405.05 o 
  -6  10   5       56.38      -89.71    370.88 o 
  -5  10   5       54.87      -90.87    337.09 o 
  -4  10   5      247.13     -116.12    321.17 o 
  -3  10   5     1289.65     1313.41     89.32 o 
  -2  10   5       17.07      102.53    264.86 o 
  -1  10   5       86.40      102.14    257.87 o 
   0  10   5      542.02      604.21     91.26 o 
   1  10   5      749.33      645.44     73.79 o 
   2  10   5      222.27      248.55     74.18 o 
   3  10   5       31.22      165.05    259.03 o 
   4  10   5      651.40      307.19    303.69 o 
   5  10   5      313.22      138.25    309.52 o 
   6  10   5      327.68      527.77    345.63 o 
   7  10   5      124.79      569.32    390.29 o 
  -7  11   5     2158.08     2471.86    137.87 o 
  -6  11   5     4451.39     4726.25    195.73 o 
  -5  11   5     3411.94     3535.95    143.30 o 
  -4  11   5     6209.41     6862.96    272.62 o 
  -3  11   5     6658.32     6615.58    270.68 o 
  -2  11   5     8576.01     8367.44    339.81 o 
  -1  11   5     3428.52     3276.14    162.72 o 
   0  11   5     8119.28     7092.96    228.78 o 
   1  11   5     4793.37     4669.16    197.28 o 
   2  11   5     6761.62     6335.19    285.83 o 
   3  11   5     3065.65     2995.75    148.35 o 
   4  11   5     5727.44     5783.73    254.76 o 
   5  11   5     2678.06     2605.84    119.22 o 
   6  11   5     4147.62     3920.80    184.08 o 
  -5  12   5       26.36      372.82    384.47 o 
  -4  12   5       51.07      291.65    375.93 o 
  -3  12   5      281.42      293.21    342.92 o 
  -2  12   5      157.83      148.35     99.81 o 
  -1  12   5      309.64      269.13    334.76 o 
   0  12   5       94.62      -50.21    395.15 o 
   1  12   5      653.23      568.94     90.10 o 
   2  12   5       51.97     -109.90    320.00 o 
   3  12   5      433.69      422.92     94.76 o 
   4  12   5       10.75     -109.90    342.92 o 
   5  12   5      256.85      201.94    383.30 o 
  -4  13   5     5804.19     5638.49    217.87 o 
  -3  13   5      136.37      140.20    356.90 o 
  -2  13   5     5828.07     5236.93    215.92 o 
  -1  13   5      343.13      268.35    344.86 o 
   0  13   5     6666.17     5879.85    167.07 o 
   1  13   5      142.68      180.97    320.39 o 
   2  13   5     6173.49     5393.44    241.56 o 
   3  13   5      190.46     -242.33    349.52 o 
   4  13   5     5178.16     5193.82    244.27 o 
  -1  14   5      185.75      -69.52    113.01 o 
   0  14   5        3.83      103.60    255.96 o 
   1  14   5       38.90     -348.74    360.39 o 
 -10   0   6     7301.53     7963.16    318.45 o 
  -8   0   6    14447.80    16361.28    457.87 o 
  -6   0   6    27976.66    31240.61    459.81 o 
  -4   0   6    31280.68    28848.75    365.44 o 
  -2   0   6    60592.31    49300.93    399.61 o 
   0   0   6    24837.89    16972.13   2006.42 o 
   2   0   6    50857.13    44141.68    410.49 o 
   4   0   6    21987.38    20525.20    358.06 o 
   6   0   6    26817.43    27679.42    501.75 o 
   8   0   6     8308.28    10245.90    375.15 o 
  10   0   6     7290.40     6892.48    324.27 o 
 -10   1   6      196.48     -370.88    403.89 o 
  -9   1   6      184.10      117.67    324.27 o 
  -8   1   6      169.63      410.88    290.49 o 
  -7   1   6      271.58      435.34    240.39 o 
  -6   1   6      125.97      171.65     66.80 o 
  -5   1   6     1379.43     1505.64     63.30 o 
  -4   1   6       34.07       -3.88    166.99 o 
  -3   1   6      534.72      258.25     48.54 o 
  -2   1   6     1000.03      766.22     44.66 o 
  -1   1   6     8276.12     6612.86    183.69 o 
   0   1   6      302.47      257.05     33.40 o 
   1   1   6     5562.92     4575.18    164.66 o 
   2   1   6      570.51      807.38     42.72 o 
   3   1   6     3398.69     3292.84    133.20 o 
   4   1   6       98.30      -67.18    184.86 o 
   5   1   6     2246.15     2167.39     97.86 o 
   6   1   6     3291.29     3295.17    140.97 o 
   7   1   6     1856.27     2013.22     91.26 o 
   8   1   6       12.22     -347.96    347.96 o 
   9   1   6     1406.17     1210.49    115.73 o 
  10   1   6      609.26      289.71    483.50 o 
 -10   2   6     7494.22     7035.00    292.04 o 
  -9   2   6     3039.75     2904.49    106.41 o 
  -8   2   6    12810.88    11370.57    429.91 o 
  -7   2   6     2286.86     2224.48     85.44 o 
  -6   2   6    16611.83    15644.77    399.61 o 
  -5   2   6     6818.57     6142.96    273.01 o 
  -4   2   6    27935.49    25854.55    381.36 o 
  -3   2   6     3175.51     2603.51    116.89 o 
  -2   2   6    39450.51    33395.58    370.49 o 
  -1   2   6     9721.09     7969.38    203.50 o 
   0   2   6    36078.24    28826.05    747.77 o 
   1   2   6     9232.21     8158.89    194.56 o 
   2   2   6    33330.79    29267.78    340.97 o 
   3   2   6     6914.85     6354.22    217.48 o 
   4   2   6    20694.75    18414.11    340.20 o 
   5   2   6     3970.41     3797.31    148.74 o 
   6   2   6    12083.48    11222.61    379.03 o 
   7   2   6     1734.79     1812.83     90.49 o 
   8   2   6     8252.38     7363.16    283.50 o 
   9   2   6     1779.42     1589.53    116.51 o 
  10   2   6     4667.20     4069.93    186.02 o 
 -10   3   6      109.04      204.66    423.69 o 
  -9   3   6       20.08     -298.64    370.10 o 
  -8   3   6      182.75      -92.43    327.77 o 
  -7   3   6      355.08      454.37     85.05 o 
  -6   3   6      928.76      939.81     80.39 o 
  -5   3   6       59.51      -50.10    228.35 o 
  -4   3   6      822.81      810.49     59.03 o 
  -3   3   6     1541.05     1477.29     79.22 o 
  -2   3   6      441.30      121.55    173.59 o 
   0   3   6     1108.24     1205.26     39.22 o 
   1   3   6      982.88     1010.88     43.11 o 
   2   3   6     2510.68     2201.96    104.08 o 
   3   3   6       73.91      130.49    155.34 o 
   4   3   6      189.84      223.69    183.30 o 
   5   3   6     2334.97     2106.81     99.03 o 
   6   3   6      508.89      501.75     74.95 o 
   7   3   6      877.90      708.35     88.16 o 
   8   3   6      765.97      427.58    359.23 o 
   9   3   6      575.22      780.59    113.40 o 
  10   3   6       78.69     -174.37    466.41 o 
 -10   4   6     2964.02     2486.23    141.75 o 
  -9   4   6     7740.29     6231.11    290.49 o 
  -8   4   6     5185.44     4810.52    195.73 o 
  -7   4   6     8198.83     8310.35    365.44 o 
  -6   4   6     6923.25     7605.49    296.70 o 
  -5   4   6    17244.04    17735.66    406.60 o 
  -4   4   6     7085.81     7838.89    294.37 o 
  -3   4   6    19735.30    20575.29    364.27 o 
  -2   4   6    11903.94    12056.01    280.00 o 
  -1   4   6    29676.64    28941.18    375.54 o 
   0   4   6    18526.79    16816.22    200.14 o 
   1   4   6    14636.03    13854.08    253.59 o 
   2   4   6    11053.44    10016.38    246.60 o 
   3   4   6    21249.40    19689.07    328.93 o 
   4   4   6    11137.88    10205.12    292.43 o 
   5   4   6    14264.26    14200.10    361.17 o 
   6   4   6     7074.58     6769.37    262.91 o 
   7   4   6     7447.71     6860.63    283.89 o 
   8   4   6     2637.30     2502.54    125.05 o 
   9   4   6     4142.24     3415.17    189.52 o 
  10   4   6     1644.00     1352.24    136.70 o 
 -10   5   6       65.88     -201.94    479.62 o 
  -9   5   6       38.34      153.40    421.75 o 
  -8   5   6        7.32      544.08    374.76 o 
  -7   5   6       21.88      413.21    333.59 o 
  -6   5   6       81.19      153.01    288.55 o 
  -5   5   6       76.42      323.50    261.75 o 
  -4   5   6       26.11      -22.14    222.53 o 
  -3   5   6      315.04      341.75     59.81 o 
  -2   5   6     2059.55     2136.33    100.19 o 
  -1   5   6       56.26      117.67    176.70 o 
   0   5   6     1697.33     1728.49     76.89 o 
   1   5   6      739.46      698.65     45.44 o 
   2   5   6     1088.86     1186.42     56.31 o 
   3   5   6     1015.44      994.96     54.76 o 
   4   5   6     2149.08     2159.63    106.41 o 
   5   5   6      347.30      376.31     67.96 o 
   6   5   6     1023.04      963.11     80.00 o 
   7   5   6       57.83      313.40    295.92 o 
   8   5   6      639.41      491.27    334.76 o 
   9   5   6      213.94      182.14    402.72 o 
  -9   6   6     8092.46     8113.46    378.64 o 
  -8   6   6      912.65      986.41    116.51 o 
  -7   6   6    12358.90    13254.46    480.00 o 
  -6   6   6      621.74      714.18     89.71 o 
  -5   6   6    17734.41    19394.70    452.04 o 
  -4   6   6     3854.31     4168.57    159.61 o 
  -3   6   6    21998.91    24663.87    418.26 o 
  -2   6   6      484.94      443.89     56.70 o 
  -1   6   6    29307.06    29204.09    416.31 o 
   0   6   6     1662.73     1765.03     70.29 o 
   1   6   6    21861.64    21731.81    333.59 o 
   2   6   6      302.10      283.89    165.44 o 
   3   6   6    15912.03    15353.51    331.65 o 
   4   6   6     1476.38     1344.48     66.41 o 
   5   6   6    12926.85    13338.35    377.87 o 
   6   6   6       60.14       37.28     80.00 o 
   7   6   6     9982.68     9132.10    389.13 o 
   8   6   6      702.27       81.17    351.85 o 
   9   6   6     5565.87     4802.75    189.52 o 
  -9   7   6        0.27      431.07    455.54 o 
  -8   7   6       27.58     -368.16    394.57 o 
  -7   7   6       37.05     -179.03    358.45 o 
  -6   7   6      930.65      526.22    325.83 o 
  -5   7   6        3.41      350.29    274.18 o 
  -4   7   6      493.77      578.64     74.56 o 
  -3   7   6       15.13       89.32    230.68 o 
  -2   7   6     1967.03     2080.01     99.42 o 
  -1   7   6       74.01      135.92     58.64 o 
   0   7   6      552.37      547.04     38.09 o 
   1   7   6        0.14     -182.14    182.14 o 
   2   7   6     1926.59     1950.69     68.35 o 
   3   7   6       22.82      120.39    204.27 o 
   4   7   6      515.93      591.85     68.74 o 
   5   7   6       15.87       45.05    263.30 o 
   6   7   6     1416.49     1421.76     87.77 o 
   7   7   6       28.62      134.37    335.92 o 
   8   7   6      925.71      873.79    111.07 o 
   9   7   6        0.64     -429.91    429.91 o 
  -9   8   6     5985.90     6342.18    284.27 o 
  -8   8   6     1641.59     1551.08    125.83 o 
  -7   8   6    10190.27    11067.26    468.74 o 
  -6   8   6      264.90      378.64     94.76 o 
  -5   8   6    12229.13    13155.43    441.56 o 
  -4   8   6     1346.26     1366.61     83.88 o 
  -3   8   6    19681.71    20040.14    438.06 o 
  -2   8   6     1183.79     1113.02     71.85 o 
  -1   8   6    19801.99    19202.86    398.84 o 
   0   8   6      738.93      833.06     43.29 o 
   1   8   6    19102.54    18259.55    375.15 o 
   2   8   6      611.81      677.29     60.58 o 
   3   8   6    19471.29    18852.18    400.00 o 
   4   8   6     1754.64     2105.65     92.04 o 
   5   8   6    10419.29     9710.75    390.29 o 
   6   8   6      393.69      439.61     90.10 o 
   7   8   6     5864.77     5851.30    255.92 o 
   8   8   6      263.99      195.34    394.95 o 
  -8   9   6      176.65      363.89    441.17 o 
  -7   9   6       14.32      121.94    395.73 o 
  -6   9   6      187.73      368.55    346.02 o 
  -5   9   6       91.44      213.98    326.99 o 
  -4   9   6      156.09      153.40    299.42 o 
  -3   9   6       39.30      320.39    253.98 o 
  -2   9   6      178.24      204.66    250.49 o 
  -1   9   6       36.84       50.87    251.65 o 
   0   9   6      698.53      868.95     49.40 o 
   1   9   6      521.60      426.80    230.29 o 
   2   9   6      607.21      695.15     69.13 o 
   3   9   6       13.25     -151.46    252.04 o 
   4   9   6     1401.58     1310.30     83.88 o 
   5   9   6      495.34      584.47     88.54 o 
   6   9   6      481.38      203.50    343.69 o 
   7   9   6       31.75      135.53    365.44 o 
  -7  10   6     3969.30     3859.83    194.56 o 
  -6  10   6     3657.64     3816.34    185.24 o 
  -5  10   6     6372.44     6910.34    326.99 o 
  -4  10   6     5139.67     5280.43    242.33 o 
  -3  10   6     5266.29     5571.30    224.47 o 
  -2  10   6     5782.54     5527.42    231.46 o 
  -1  10   6     5400.38     5353.44    211.26 o 
   0  10   6     6083.05     5726.53    182.87 o 
   1  10   6     7164.06     6782.57    289.71 o 
   2  10   6     4569.31     3943.33    186.80 o 
   3  10   6     5583.13     5235.38    253.98 o 
   4  10   6     2404.70     2588.37    100.58 o 
   5  10   6     4537.11     4553.04    210.88 o 
   6  10   6     3336.03     3205.07    117.67 o 
   7  10   6     3568.55     3226.04    137.48 o 
  -6  11   6        9.80      -43.50    118.84 o 
  -5  11   6        8.46     -380.59    380.59 o 
  -4  11   6      252.80     -146.80    361.94 o 
  -3  11   6      308.36      500.20    332.04 o 
  -2  11   6       61.19      166.99    319.61 o 
  -1  11   6      370.56      295.54    304.08 o 
   0  11   6      402.95       -8.19    209.08 o 
   1  11   6      454.97      483.89     82.33 o 
   2  11   6      109.89      217.87    285.05 o 
   3  11   6       74.17      153.01    301.75 o 
   4  11   6      339.69      260.97    334.76 o 
   5  11   6      164.68      187.96    346.41 o 
   6  11   6      263.31      428.74    398.06 o 
  -5  12   6      757.61      600.78    410.10 o 
  -4  12   6     5931.34     5781.40    276.12 o 
  -3  12   6     2308.32     2037.30    111.46 o 
  -2  12   6     7316.62     7319.28    287.77 o 
  -1  12   6     1458.36     1457.49    100.97 o 
   0  12   6     6239.51     5573.83    177.19 o 
   1  12   6     2178.21     1984.48     97.86 o 
   2  12   6     6958.68     6807.82    287.77 o 
   3  12   6      739.27      658.26     97.48 o 
   4  12   6     6132.95     5160.43    232.23 o 
   5  12   6      722.34      582.92    385.25 o 
  -4  13   6      136.60      473.40    406.99 o 
  -3  13   6       73.72      515.34    361.94 o 
  -2  13   6      320.24      186.02    360.78 o 
  -1  13   6      117.46       73.40    348.35 o 
   0  13   6       26.64      159.85    237.87 o 
   1  13   6      330.69      426.41     96.70 o 
   2  13   6      233.90       68.35    348.35 o 
   3  13   6      479.79      486.22    353.79 o 
  -9   0   7      332.66      128.54    345.63 o 
  -7   0   7     1060.13     1243.12     77.28 o 
  -5   0   7      166.36       32.62    199.22 o 
  -3   0   7       58.05      180.97    151.46 o 
  -1   0   7     3490.43     2743.71    116.89 o 
   1   0   7     1947.09     1842.73     76.12 o 
   3   0   7      811.30      658.65     53.20 o 
   5   0   7     4208.29     4493.62    180.97 o 
   7   0   7      411.94      493.21    307.19 o 
   9   0   7     1186.56     1208.55    120.00 o 
 -10   1   7     6632.24     6857.91    256.31 o 
  -9   1   7      696.57      751.85     99.81 o 
  -8   1   7    12904.56    12511.55    437.28 o 
  -7   1   7     1307.21     1262.53     80.78 o 
  -6   1   7    19990.24    19782.28    414.37 o 
  -5   1   7     1607.61     1500.98     64.47 o 
  -4   1   7    35198.69    30006.04    403.89 o 
  -3   1   7      453.49      507.19     46.99 o 
  -2   1   7    35375.21    27250.68    349.91 o 
  -1   1   7     3818.50     3678.08    132.04 o 
   0   1   7    39457.84    29183.09    887.39 o 
   1   1   7     2643.61     2174.77     98.25 o 
   2   1   7    33984.60    28110.88    361.56 o 
   3   1   7     2294.35     2058.27     87.77 o 
   4   1   7    18040.75    15589.63    341.36 o 
   5   1   7      866.89      808.94     67.96 o 
   6   1   7    14947.16    14673.50    424.08 o 
   7   1   7      768.21      536.31    310.29 o 
   8   1   7     8336.09     7488.99    322.72 o 
   9   1   7      327.71      373.98    115.34 o 
  10   1   7     4901.34     4708.00    154.18 o 
 -10   2   7        1.57     -422.53    422.53 o 
  -9   2   7      373.48      632.63    346.41 o 
  -8   2   7       20.58      142.14    313.01 o 
  -7   2   7       74.13     -189.52    278.84 o 
  -6   2   7       20.06     -256.70    256.70 o 
  -5   2   7     1414.12     1577.88     68.74 o 
  -4   2   7      177.65     -193.01    197.67 o 
  -3   2   7     2874.49     2638.47    106.80 o 
  -2   2   7     1417.66     1137.87     52.04 o 
  -1   2   7     2824.37     2456.33     94.37 o 
   0   2   7      249.01      418.75     35.34 o 
   1   2   7     1527.78     1210.11     46.99 o 
   2   2   7      260.73      339.81     45.05 o 
   3   2   7     6231.20     6294.41    230.68 o 
   4   2   7       58.71      204.66    180.97 o 
   5   2   7     1164.89     1075.35     69.52 o 
   6   2   7     1013.76     1132.05     80.39 o 
   7   2   7     2017.69     1876.91     94.37 o 
   8   2   7      151.99      347.19    347.58 o 
   9   2   7      990.68      967.00    120.00 o 
  10   2   7      351.94      426.80    493.60 o 
 -10   3   7     4792.42     4325.08    144.86 o 
  -9   3   7     4056.97     3713.04    166.21 o 
  -8   3   7     7932.55     7155.00    339.03 o 
  -7   3   7     5754.32     5436.93    227.96 o 
  -6   3   7     8722.75     8766.67    359.61 o 
  -5   3   7    10352.07    11203.19    361.56 o 
  -4   3   7    11390.54    10670.76    305.63 o 
  -3   3   7     9914.87     9685.51    269.90 o 
  -2   3   7    18752.00    16452.93    311.07 o 
  -1   3   7    13193.85    11532.90    262.53 o 
   0   3   7    13474.77    11803.42    378.06 o 
   1   3   7    10389.20     9115.79    228.74 o 
   2   3   7    20472.05    18281.29    307.96 o 
   3   3   7    12580.42    10907.26    278.45 o 
   4   3   7    13665.61    12443.97    325.05 o 
   5   3   7     6072.93     5594.21    225.24 o 
   6   3   7     8159.41     7434.23    303.30 o 
   7   3   7     4710.07     4655.96    182.91 o 
   8   3   7     3908.81     3633.81    152.23 o 
   9   3   7     1975.47     1776.32    123.88 o 
  10   3   7     2979.47     2737.50    147.96 o 
 -10   4   7      169.19     -168.16    459.42 o 
  -9   4   7        9.14      126.60    393.01 o 
  -8   4   7      326.93      428.74    366.22 o 
  -7   4   7     1110.66      959.23     99.81 o 
  -6   4   7      407.37      545.64     84.27 o 
  -5   4   7      732.38      779.03     77.28 o 
  -4   4   7      457.32      528.94     64.85 o 
  -3   4   7      870.16      817.48     60.97 o 
  -2   4   7      585.13      278.06    190.29 o 
  -1   4   7      248.30      322.72    174.37 o 
   0   4   7     1735.38     1560.18     76.70 o 
   1   4   7     1115.16     1028.36     46.99 o 
   2   4   7     1568.87     1428.36     86.99 o 
   3   4   7      114.40       44.27    185.24 o 
   4   4   7     1817.29     1836.52     76.89 o 
   5   4   7     1213.23     1330.49     73.01 o 
   6   4   7      734.75      769.33     81.94 o 
   7   4   7      616.14      534.76    302.91 o 
   8   4   7      375.62       -9.32    353.40 o 
   9   4   7      565.79      698.26    400.00 o 
 -10   5   7     1163.08     1025.25    148.74 o 
  -9   5   7     7689.64     7367.82    300.20 o 
  -8   5   7     2063.64     2224.48    115.73 o 
  -7   5   7     6147.84     6549.95    295.54 o 
  -6   5   7     4024.44     4291.68    160.78 o 
  -5   5   7    23929.55    24454.93    505.25 o 
  -4   5   7     7857.85     8755.79    322.72 o 
  -3   5   7    15030.86    14977.97    357.28 o 
  -2   5   7     3873.98     4191.10    199.61 o 
  -1   5   7    27610.85    26910.87    398.84 o 
   0   5   7     6425.48     6335.54    163.32 o 
   1   5   7    15129.02    15058.36    293.21 o 
   2   5   7     4493.51     4173.23    185.24 o 
   3   5   7    17147.11    17258.38    339.42 o 
   4   5   7     3690.32     3647.02    160.00 o 
   5   5   7     9128.20     8956.18    350.68 o 
   6   5   7     2233.33     2242.35     93.98 o 
   7   5   7     6649.65     6771.31    271.85 o 
   8   5   7     1340.78     1339.82    107.19 o 
   9   5   7     5178.86     4533.63    196.12 o 
  -9   6   7       29.45      326.99    477.67 o 
  -8   6   7       31.74      229.52    396.12 o 
  -7   6   7       23.92     -259.42    368.16 o 
  -6   6   7      344.51      456.31     93.98 o 
  -5   6   7       11.65      364.27    289.32 o 
  -4   6   7      788.13      803.50     75.34 o 
  -3   6   7       22.67      356.90    220.97 o 
  -2   6   7     2308.46     2297.88     84.27 o 
  -1   6   7      119.15      -68.74    201.17 o 
   0   6   7      990.66     1073.64     37.98 o 
   1   6   7      838.87      822.14     52.04 o 
   2   6   7     3702.14     3670.71    156.89 o 
   3   6   7      467.73      482.33     60.97 o 
   4   6   7     1206.30     1251.27     70.68 o 
   5   6   7      345.37      331.26     76.89 o 
   6   6   7     1361.01     1233.02     86.99 o 
   7   6   7       59.86      173.98     97.48 o 
   8   6   7      905.80      486.61    384.86 o 
   9   6   7      124.34      -22.52    424.47 o 
  -9   7   7     5655.91     6107.62    236.12 o 
  -8   7   7      113.80      429.13    410.88 o 
  -7   7   7    12160.69    12934.46    515.73 o 
  -6   7   7        9.96      -31.84    321.94 o 
  -5   7   7    10415.59    11122.41    417.87 o 
  -4   7   7      367.68      304.47    271.07 o 
  -3   7   7    23033.50    22904.24    451.27 o 
  -2   7   7        3.76      248.16    212.82 o 
  -1   7   7    20324.58    19630.04    390.29 o 
   0   7   7      321.98      251.69    137.06 o 
   1   7   7    21591.95    20948.89    371.65 o 
   2   7   7      861.53      913.40     59.81 o 
   3   7   7    19472.35    19160.91    391.46 o 
   4   7   7      198.26      215.15     71.85 o 
   5   7   7    10974.04    10450.17    394.57 o 
   6   7   7      139.40      251.65    302.14 o 
   7   7   7     7876.16     7897.92    304.08 o 
   8   7   7      194.85      490.10    369.71 o 
  -8   8   7      174.88      300.97    431.46 o 
  -7   8   7        4.04      168.16    389.91 o 
  -6   8   7      872.30      980.20    101.75 o 
  -5   8   7      189.79       69.52    311.46 o 
  -4   8   7      352.83      527.77     84.66 o 
  -3   8   7        2.60     -271.85    271.85 o 
  -2   8   7     1896.27     1848.17     79.22 o 
  -1   8   7        2.61      106.02    220.97 o 
   0   8   7      703.41      673.56     45.03 o 
   1   8   7       28.31     -111.46    217.87 o 
   2   8   7     1655.52     1621.76     87.77 o 
   3   8   7      220.86      133.59    231.85 o 
   4   8   7     1180.39     1222.92     80.39 o 
   5   8   7       98.36      109.13    296.70 o 
   6   8   7     1438.67     1537.49     97.48 o 
   7   8   7       13.40     -316.12    368.55 o 
   8   8   7      971.77      562.33    429.52 o 
  -8   9   7     1086.41     1090.49    134.37 o 
  -7   9   7     7245.53     7741.41    318.84 o 
  -6   9   7     1396.52     1411.66    110.68 o 
  -5   9   7     9088.65     9603.95    391.07 o 
  -4   9   7     3268.99     3712.26    156.89 o 
  -3   9   7     9247.98     9548.03    383.69 o 
  -2   9   7     1475.16     1705.25     80.78 o 
  -1   9   7     7979.52     7534.03    329.32 o 
   0   9   7     4556.13     4386.63    131.71 o 
   1   9   7    12148.09    11588.43    361.94 o 
   2   9   7     1361.73     1359.62     76.89 o 
   3   9   7     7050.59     7433.06    288.93 o 
   4   9   7     4677.31     4540.23    184.08 o 
   5   9   7     6875.01     7634.62    340.58 o 
   6   9   7     1107.24     1141.37    101.36 o 
   7   9   7     5023.67     5110.33    234.18 o 
  -7  10   7        7.86     -347.96    441.94 o 
  -6  10   7      182.08      536.31    372.04 o 
  -5  10   7       37.85      403.11    343.69 o 
  -4  10   7      310.42      498.64    313.79 o 
  -3  10   7      446.92      414.37     90.87 o 
  -2  10   7      234.06      396.51    289.71 o 
  -1  10   7      448.44      351.46    276.12 o 
   0  10   7      795.48      659.78     57.04 o 
   1  10   7      681.68      575.54     78.06 o 
   2  10   7      379.15      364.27    276.51 o 
   3  10   7      136.43      128.54    292.82 o 
   4  10   7     1067.08      976.32     93.59 o 
   5  10   7      725.41      633.79     98.64 o 
   6  10   7      500.74      257.09    377.09 o 
  -6  11   7     4102.90     4556.93    196.12 o 
  -5  11   7     1809.87     1879.63    115.73 o 
  -4  11   7     5099.21     4796.54    198.84 o 
  -3  11   7     2460.74     2558.46    135.53 o 
  -2  11   7     6875.03     6691.31    316.90 o 
  -1  11   7     4177.31     4050.13    146.80 o 
   0  11   7     6336.97     5657.32    188.18 o 
   1  11   7     2063.65     2053.61     93.20 o 
   2  11   7     6502.33     5797.32    258.25 o 
   3  11   7     1930.01     1841.57     98.25 o 
   4  11   7     2368.98     2547.20    104.47 o 
   5  11   7     1890.91     2015.94    110.68 o 
  -5  12   7      265.66      350.68    122.33 o 
  -4  12   7      217.81      695.93    374.37 o 
  -3  12   7      420.43      617.87    342.14 o 
  -2  12   7       26.08       43.88    349.13 o 
  -1  12   7      323.64     -111.85    346.41 o 
   0  12   7      357.97      266.95     93.27 o 
   1  12   7      541.48      155.73    316.12 o 
   2  12   7      134.16        0.00    324.66 o 
   3  12   7      469.24      455.93     99.42 o 
   4  12   7       67.34      126.60    370.10 o 
  -3  13   7      480.41      514.18    113.79 o 
  -2  13   7     4142.04     3664.49    154.95 o 
  -1  13   7      170.10     -123.11    373.98 o 
   0  13   7     4517.63     4284.62    121.79 o 
   1  13   7      416.71      353.79    342.53 o 
   2  13   7     3995.68     3566.24    158.06 o 
 -10   0   8     5471.57     5581.01    262.14 o 
  -8   0   8    12739.50    12610.19    454.76 o 
  -6   0   8    13938.70    14240.49    377.87 o 
  -4   0   8    29789.63    26368.73    399.61 o 
  -2   0   8    32258.53    26504.27    356.51 o 
   0   0   8    37814.38    27620.03   1179.04 o 
   2   0   8    23592.35    20701.51    341.75 o 
   4   0   8    16894.93    16583.81    361.94 o 
   6   0   8    14670.75    14331.75    444.66 o 
   8   0   8     6581.30     6497.91    265.63 o 
 -10   1   8        0.69      222.53    419.03 o 
  -9   1   8      251.21     -268.74    354.95 o 
  -8   1   8      160.02       62.52    325.83 o 
  -7   1   8      765.20      808.55     84.66 o 
  -6   1   8       20.14      -92.43    246.60 o 
  -5   1   8     1045.79     1174.38     67.18 o 
  -4   1   8     1832.20     1711.86     78.84 o 
  -3   1   8     1569.20     1480.79     53.20 o 
  -2   1   8       45.67      197.28    158.06 o 
  -1   1   8     1834.34     1545.64     66.41 o 
   0   1   8     4941.36     4427.35    326.60 o 
   1   1   8     2420.10     2206.62    102.14 o 
   2   1   8      335.82      198.84    167.38 o 
   3   1   8     5433.33     5097.12    217.48 o 
   4   1   8      170.60      100.19    206.22 o 
   5   1   8     1655.28     1574.38     77.67 o 
   6   1   8       17.83      138.25    284.27 o 
   7   1   8     1815.66     1976.32     99.03 o 
   8   1   8      105.76      191.07    102.53 o 
   9   1   8      839.31      410.88    433.01 o 
 -10   2   8     5011.77     4793.43    211.26 o 
  -9   2   8     1896.69     1640.40    112.23 o 
  -8   2   8    11416.75    10160.85    436.51 o 
  -7   2   8     2563.41     2254.39     99.42 o 
  -6   2   8    12730.08    10937.94    384.47 o 
  -5   2   8     3313.66     3258.66    128.54 o 
  -4   2   8    19187.22    17004.39    361.56 o 
  -3   2   8     2746.26     2401.96    102.14 o 
  -2   2   8    20406.56    17276.24    320.00 o 
  -1   2   8     8078.87     6569.37    218.64 o 
   0   2   8    31080.13    24651.84   1017.68 o 
   1   2   8     3468.41     3127.01    114.56 o 
   2   2   8    20720.40    17366.73    319.61 o 
   3   2   8     7767.02     6860.14    179.71 o 
   4   2   8    16090.61    14530.59    347.96 o 
   5   2   8     2923.10     2658.66    108.35 o 
   6   2   8     9642.03     9339.87    372.04 o 
   7   2   8     3069.60     2916.14    103.30 o 
   8   2   8     5316.81     4883.14    196.51 o 
   9   2   8      766.49      771.27    419.03 o 
 -10   3   8       58.56      229.13    449.71 o 
  -9   3   8      342.51      721.56    394.95 o 
  -8   3   8      565.70      627.58    358.06 o 
  -7   3   8       17.20     -321.56    321.56 o 
  -6   3   8      132.15      146.02    274.18 o 
  -5   3   8     3091.37     3112.64    129.71 o 
  -4   3   8      687.65      672.24     66.02 o 
  -3   3   8      439.63      437.67     58.25 o 
  -2   3   8      871.41      744.47     55.92 o 
  -1   3   8     5819.47     5565.09    219.42 o 
   0   3   8       51.59     -114.82    114.82 o 
   1   3   8     2211.15     2179.82    103.30 o 
   2   3   8     1709.37     1618.26     72.23 o 
   3   3   8      780.59      687.38     56.70 o 
   4   3   8      654.68      413.98    228.35 o 
   5   3   8     1629.70     1792.25     76.51 o 
   6   3   8     1003.72     1130.11     84.27 o 
   7   3   8     1292.56     1242.73     96.70 o 
   8   3   8      432.60      450.49    345.63 o 
   9   3   8     1315.53     1128.94    125.44 o 
 -10   4   8     2892.39     2712.25    147.57 o 
  -9   4   8     5597.73     4927.41    183.30 o 
  -8   4   8     3078.32     3003.52    125.83 o 
  -7   4   8     8492.00     7783.74    342.53 o 
  -6   4   8     7714.66     7854.04    332.82 o 
  -5   4   8    16692.26    15861.08    426.41 o 
  -4   4   8     7782.62     7339.86    288.55 o 
  -3   4   8    13204.54    13044.75    332.43 o 
  -2   4   8     8607.53     8282.00    277.28 o 
  -1   4   8    25271.00    22764.04    377.87 o 
   0   4   8     6229.33     5568.47    354.76 o 
   1   4   8    10613.18    10103.76    261.75 o 
   2   4   8     9820.35     9160.07    260.97 o 
   3   4   8    11200.83    10537.94    306.02 o 
   4   4   8     4843.74     5114.21    186.41 o 
   5   4   8     7029.08     7272.28    293.21 o 
   6   4   8     4136.12     3855.56    180.97 o 
   7   4   8     5510.46     4766.25    216.70 o 
   8   4   8     2641.94     2406.23    114.18 o 
   9   4   8     2640.55     2442.35    132.43 o 
  -9   5   8        3.59      253.21    441.17 o 
  -8   5   8      180.43     -388.35    388.35 o 
  -7   5   8      589.58      832.24    104.86 o 
  -6   5   8     1543.74     1659.04     97.09 o 
  -5   5   8       55.48      269.90    280.00 o 
  -4   5   8      482.11      307.58    258.25 o 
  -3   5   8      718.27      803.50     69.13 o 
  -2   5   8     1681.66     1697.49     64.08 o 
  -1   5   8       46.67        5.05    197.28 o 
   0   5   8     3534.40     3414.32    101.97 o 
   1   5   8      603.17      678.06     52.04 o 
   2   5   8     4515.69     4482.36    181.75 o 
   3   5   8      204.47      183.30    208.55 o 
   4   5   8     1493.52     1518.46     70.29 o 
   5   5   8      663.38      675.34     77.28 o 
   6   5   8     2153.63     2203.51    101.75 o 
   7   5   8      222.49      474.95    337.09 o 
   8   5   8      859.24      687.00    375.93 o 
   9   5   8      211.06     -261.36    436.51 o 
  -9   6   8     4621.10     4897.90    215.15 o 
  -8   6   8      204.55      -21.36    415.54 o 
  -7   6   8     8359.37     8634.48    266.64 o 
  -6   6   8      332.62      314.57    329.32 o 
  -5   6   8     9931.92    11610.96    433.79 o 
  -4   6   8      526.08      487.77    269.52 o 
  -3   6   8    15573.75    16160.89    395.73 o 
  -2   6   8      554.47      609.71     64.08 o 
  -1   6   8    16649.89    14747.68    350.68 o 
   0   6   8     1382.44     1304.10     41.63 o 
   1   6   8    23469.63    22050.25    368.55 o 
   2   6   8       52.05       36.51     55.92 o 
   3   6   8    15046.97    15008.26    365.83 o 
   4   6   8     1081.70     1028.36     74.95 o 
   5   6   8     9536.60     9324.73    387.58 o 
   6   6   8       36.53     -289.32    289.32 o 
   7   6   8     6178.03     6390.73    271.07 o 
   8   6   8      250.50      112.23    403.89 o 
  -9   7   8        4.02      268.35    495.15 o 
  -8   7   8      165.55      -10.87    433.01 o 
  -7   7   8       71.24     -268.35    399.23 o 
  -6   7   8      309.38      446.61     99.03 o 
  -5   7   8       15.37       -7.77    317.67 o 
  -4   7   8      461.89      459.81     82.72 o 
  -3   7   8       11.24     -255.15    255.15 o 
  -2   7   8     1647.19     1694.77     72.23 o 
  -1   7   8       16.95      236.12    218.25 o 
   0   7   8      880.33      912.01     46.21 o 
   1   7   8        1.08     -204.27    204.27 o 
   2   7   8     1515.31     1498.65     66.80 o 
   3   7   8       11.86      349.13    225.24 o 
   4   7   8      744.53      261.75    272.23 o 
   5   7   8        0.14       22.14    294.76 o 
   6   7   8     1252.22     1413.60     97.86 o 
   7   7   8       22.20      175.54    365.44 o 
   8   7   8      756.21      683.50    121.94 o 
  -8   8   8      615.56      259.42    459.81 o 
  -7   8   8     9590.69    10241.63    406.22 o 
  -6   8   8      691.02      299.42    362.33 o 
  -5   8   8     9177.48    10530.95    432.62 o 
  -4   8   8     1067.42     1075.74     89.71 o 
  -3   8   8    12672.55    12372.52    405.44 o 
  -2   8   8      195.56      372.43    254.76 o 
  -1   8   8    11710.41    12484.36    383.69 o 
   0   8   8     1540.66     1650.49     57.86 o 
   1   8   8     9257.26     9454.05    318.84 o 
   2   8   8       34.78      314.57    217.87 o 
   3   8   8     8075.94     7828.41    337.09 o 
   4   8   8     1080.92     1109.91     83.50 o 
   6   8   8      318.02      433.79    337.09 o 
   7   8   8     4988.35     4978.29    212.04 o 
  -7   9   8        3.84      231.85    408.16 o 
  -6   9   8      471.82      623.69    382.14 o 
  -5   9   8      180.69      125.05    100.19 o 
  -4   9   8      685.34      734.76     94.76 o 
  -3   9   8       12.16     -254.76    300.58 o 
  -2   9   8      701.60      609.32     84.66 o 
  -1   9   8      283.54      473.79    266.41 o 
   0   9   8      590.11      625.63     54.01 o 
   1   9   8       92.56      -80.78    259.81 o 
   2   9   8      835.40      841.95     77.28 o 
   3   9   8      171.06      459.81    270.29 o 
   4   9   8     1205.36     1095.54     89.71 o 
   5   9   8       97.97      443.89    320.39 o 
   6   9   8      811.79      801.95    105.24 o 
   7   9   8       58.91      384.86    419.03 o 
  -7  10   8     2293.29     2508.37    139.81 o 
  -6  10   8     1536.43     1585.25    120.39 o 
  -5  10   8     4463.12     4228.77    177.09 o 
  -4  10   8     2976.15     3174.00    109.52 o 
  -3  10   8     5039.60     5478.87    200.00 o 
  -2  10   8     3284.11     3229.15    130.49 o 
  -1  10   8     5445.10     5713.83    225.24 o 
   0  10   8     4848.60     4765.40    148.05 o 
   1  10   8     4885.95     4761.20    213.59 o 
   2  10   8     3577.14     3364.30    165.05 o 
   3  10   8     4707.89     4107.60    199.22 o 
   4  10   8     2210.11     2407.01    114.95 o 
   5  10   8     4561.28     4754.60    200.00 o 
   6  10   8     1479.85     1666.03    117.67 o 
  -6  11   8       30.30     -244.66    439.23 o 
  -5  11   8      203.74      107.57    404.66 o 
  -4  11   8      239.54      327.38    347.96 o 
  -3  11   8      385.48      500.97    360.39 o 
  -2  11   8      426.68      387.58    338.25 o 
  -1  11   8      325.43      304.47    329.32 o 
   0  11   8      647.39      377.25    229.66 o 
   1  11   8      793.19      777.09     89.32 o 
   2  11   8      392.25      -70.68    318.45 o 
   3  11   8      467.66      358.45    325.83 o 
   4  11   8      495.24      537.48    340.20 o 
   5  11   8      389.22      474.95    371.26 o 
  -4  12   8     4100.79     3486.24    173.59 o 
  -3  12   8     1447.74      478.45    398.06 o 
  -2  12   8     6079.30     5408.19    268.35 o 
  -1  12   8      968.16      903.70    102.91 o 
   0  12   8     4583.66     4208.19    127.09 o 
   1  12   8     1552.42     1320.01     99.03 o 
   2  12   8     4042.82     3581.00    157.67 o 
   3  12   8      705.17      453.98    351.46 o 
   4  12   8     3336.93     3128.18    143.69 o 
  -2  13   8       13.22        9.71    373.21 o 
  -1  13   8      402.25      567.77    371.26 o 
   0  13   8       59.92     -113.44    364.66 o 
   1  13   8      279.56      613.60    360.00 o 
   2  13   8        4.17     -108.35    355.73 o 
  -9   0   9      197.17      610.88    347.58 o 
  -7   0   9     1761.36     1569.33     88.93 o 
  -5   0   9     1194.52     1389.91     71.07 o 
  -3   0   9     1062.74      920.01     55.15 o 
  -1   0   9      702.40      505.25     46.21 o 
   1   0   9     4032.92     3299.44    158.06 o 
   3   0   9     5978.19     5922.37    247.77 o 
   5   0   9     2413.95     2519.63    120.00 o 
   7   0   9     5061.67     5618.29    233.40 o 
   9   0   9      837.44      666.80    129.32 o 
 -10   1   9     5840.54     5468.39    235.73 o 
  -9   1   9      345.25      198.06    369.32 o 
  -8   1   9     9721.59     9605.12    403.89 o 
  -7   1   9      862.08      563.89    316.51 o 
  -6   1   9    10524.54     9416.38    376.31 o 
  -5   1   9      363.00      466.02     69.90 o 
  -4   1   9    22653.06    18555.86    382.53 o 
  -3   1   9     1440.77     1231.08     56.70 o 
  -2   1   9    19604.44    15226.91    313.40 o 
  -1   1   9      366.18      290.49     46.99 o 
   0   1   9    22617.38    17455.01    975.15 o 
   1   1   9      595.66      115.34    164.66 o 
   2   1   9    16452.95    14460.69    315.73 o 
   3   1   9     1389.32     1258.65     60.58 o 
   4   1   9    15114.94    14575.64    360.00 o 
   5   1   9      432.55      528.55     74.18 o 
   6   1   9     7024.33     7234.23    298.25 o 
   7   1   9      182.24     -331.26    331.26 o 
   8   1   9     5088.95     4419.06    236.51 o 
   9   1   9      101.06      -80.28    308.06 o 
 -10   2   9        6.09      369.32    459.42 o 
  -9   2   9      649.53      349.52    391.85 o 
  -8   2   9      132.89      502.14    342.92 o 
  -7   2   9      278.91     -117.28    329.71 o 
  -6   2   9       54.46     -179.03    283.89 o 
  -5   2   9     1665.37     1474.96     75.34 o 
  -4   2   9     1427.49     1311.08     67.18 o 
  -3   2   9     1543.13     1648.17     64.08 o 
  -2   2   9      411.57     -195.73    195.73 o 
  -1   2   9     8176.60     6805.10    246.60 o 
   0   2   9     3050.49     2519.79    139.81 o 
   1   2   9     1256.84     1013.99     50.87 o 
   2   2   9      164.11       62.14     51.26 o 
   3   2   9     2214.45     2053.61     95.92 o 
   4   2   9      594.26      313.40    237.28 o 
   5   2   9     1707.45     1825.26     85.44 o 
   6   2   9      118.13      191.07     85.44 o 
   7   2   9      534.22       60.58    345.25 o 
   8   2   9      419.15      538.26    108.74 o 
   9   2   9      918.71     1036.51    126.99 o 
 -10   3   9     2795.28     2674.19    145.24 o 
  -9   3   9     2934.06     3042.74    127.77 o 
  -8   3   9     6125.96     5244.31    239.23 o 
  -7   3   9     3330.89     3325.46    114.95 o 
  -6   3   9     8596.28     9404.73    333.21 o 
  -5   3   9     8739.47     8195.40    335.15 o 
  -4   3   9    10319.15     9989.97    330.88 o 
  -3   3   9     6519.25     5811.30    239.23 o 
  -2   3   9    12660.40    11900.67    300.97 o 
  -1   3   9     9624.83     8098.70    271.85 o 
   0   3   9    16394.42    13882.72    505.25 o 
   1   3   9     4801.42     4141.78    192.62 o 
   2   3   9    12883.44    11837.75    300.58 o 
   3   3   9     7034.08     6869.18    278.06 o 
   4   3   9     9492.52     9013.27    331.26 o 
   5   3   9     3796.27     3441.58    151.46 o 
   6   3   9     7549.59     7712.68    291.65 o 
   7   3   9     3330.82     3522.74    126.60 o 
   8   3   9     3022.87     2759.24    121.17 o 
   9   3   9     1506.63     1131.66    132.43 o 
  -9   4   9       38.30      660.59    416.70 o 
  -8   4   9      425.25      -38.06    385.63 o 
  -7   4   9       60.73       52.04    346.02 o 
  -6   4   9      645.19      667.58     93.98 o 
  -5   4   9      138.99      385.25    284.66 o 
  -4   4   9      274.58      196.89     71.85 o 
  -3   4   9      658.00      617.09     66.80 o 
  -2   4   9     1060.61     1002.73     62.14 o 
  -1   4   9      374.46      334.76    191.46 o 
   0   4   9      447.27      398.90     86.80 o 
   1   4   9      997.21      854.38     53.59 o 
   2   4   9     2401.20     2314.97    109.90 o 
   3   4   9      625.75      266.80    210.49 o 
   4   4   9     1017.02     1042.73     73.79 o 
   5   4   9      752.21      607.38     81.17 o 
   6   4   9     2459.03     2541.77    113.01 o 
   7   4   9      876.04      985.25    102.14 o 
   8   4   9      479.28     -401.94    401.94 o 
   9   4   9      515.06      323.50    438.45 o 
  -9   5   9     4123.94     3920.03    149.52 o 
  -8   5   9     1502.71     1396.51    121.55 o 
  -7   5   9     9139.45     8615.60    363.89 o 
  -6   5   9     2665.03     2673.81    111.46 o 
  -5   5   9     7704.96     7942.97    354.95 o 
  -4   5   9     3595.84     3704.88    169.71 o 
  -3   5   9    15967.57    15791.96    401.17 o 
  -2   5   9     3292.06     3167.01    135.92 o 
  -1   5   9    16641.61    14713.50    350.68 o 
   0   5   9     2429.24     2236.28    127.38 o 
   1   5   9    13718.48    12985.34    309.52 o 
   2   5   9     1210.91     1220.59     60.58 o 
   3   5   9    13471.88    12793.49    352.62 o 
   4   5   9     1665.97     1693.60     77.67 o 
   5   5   9     6521.54     7218.69    266.80 o 
   6   5   9      828.68      849.71     91.65 o 
   7   5   9     5027.58     4912.66    209.71 o 
   8   5   9     1246.20     1220.20    118.45 o 
  -9   6   9       80.01      206.99    143.69 o 
  -8   6   9      741.69      697.87    128.16 o 
  -7   6   9      198.76     -293.59    411.65 o 
  -6   6   9      228.91      561.95    341.75 o 
  -5   6   9      263.04      183.69    311.07 o 
  -4   6   9     1172.80     1396.90     86.21 o 
  -3   6   9      174.51      189.90     74.18 o 
  -2   6   9     1709.67     1725.84     79.61 o 
  -1   6   9       91.88     -232.62    232.62 o 
   0   6   9     2425.01     2362.45     73.18 o 
   1   6   9      208.46       90.49     59.81 o 
   2   6   9     1075.48     1045.44     64.47 o 
   3   6   9      215.08      198.84    238.06 o 
   4   6   9     2299.19     2673.03    130.49 o 
   5   6   9      272.64      167.38     86.60 o 
   6   6   9      894.42      928.55     96.31 o 
   7   6   9       15.88     -329.71    349.52 o 
   8   6   9      719.92      710.30    123.11 o 
  -8   7   9      227.40      381.75    444.28 o 
  -7   7   9     7660.27     8537.54    339.03 o 
  -6   7   9        8.09     -351.07    357.67 o 
  -5   7   9     9807.75    11915.04    441.56 o 
  -4   7   9      545.56      226.80    300.20 o 
  -3   7   9    11251.96    10763.18    387.96 o 
  -2   7   9      188.68       97.86    245.05 o 
  -1   7   9    13338.13    12846.69    383.30 o 
   0   7   9        2.90        6.52    268.35 o 
   1   7   9    13989.65    13433.49    356.12 o 
   2   7   9      501.69      592.63     67.18 o 
   3   7   9     9569.75     9402.40    341.75 o 
   4   7   9        0.80     -276.51    276.51 o 
   5   7   9     7954.63     8130.16    339.81 o 
   6   7   9        1.82     -226.41    328.55 o 
   7   7   9     4580.51     4729.35    191.07 o 
   8   7   9       20.53      -22.14    418.64 o 
  -8   8   9      195.70      565.05    454.37 o 
  -7   8   9       92.03      386.41    420.97 o 
  -6   8   9      808.96      841.17    110.29 o 
  -5   8   9       53.47      120.00    339.81 o 
  -4   8   9      782.07     1007.39     93.20 o 
  -3   8   9       71.48     -299.81    299.81 o 
  -2   8   9     1850.95     1935.94     90.10 o 
  -1   8   9      224.67     -103.30    269.52 o 
   0   8   9     1010.32      962.44     52.67 o 
   1   8   9       17.23      -24.08    235.34 o 
   2   8   9     2456.14     2409.34    130.10 o 
   3   8   9       77.41     -280.39    280.39 o 
   4   8   9      778.77      648.55     86.99 o 
   5   8   9       62.55       64.47    323.11 o 
   6   8   9     1535.53     1617.88    106.41 o 
   7   8   9       49.09      -61.75    420.20 o 
  -7   9   9     4139.65     4861.01    171.65 o 
  -6   9   9     1016.00     1233.41    114.95 o 
  -5   9   9     6788.54     7015.20    340.97 o 
  -4   9   9     1341.58     1507.20    100.97 o 
  -3   9   9    10041.52     9183.75    411.65 o 
  -2   9   9     2759.38     2600.80    100.19 o 
  -1   9   9     5370.04     5439.26    199.61 o 
   0   9   9     2569.12     2540.88    248.93 o 
   1   9   9     6776.77     6366.65    283.50 o 
   2   9   9     1958.08     1867.20     85.05 o 
   3   9   9     5027.82     4892.85    189.13 o 
   4   9   9     1996.38     1988.36     95.92 o 
   5   9   9     4721.81     4497.51    196.12 o 
   6   9   9      729.98      824.08    112.62 o 
  -6  10   9      224.39      488.16    120.78 o 
  -5  10   9      337.58      206.22    373.98 o 
  -4  10   9      430.91     -329.32    375.15 o 
  -3  10   9      123.29      -68.74    343.69 o 
  -2  10   9      386.67      530.10    320.00 o 
  -1  10   9      597.48      444.28    316.90 o 
   0  10   9      463.85      -10.80    216.54 o 
   1  10   9      366.11      159.22    281.56 o 
   2  10   9      709.61      643.89     88.93 o 
   3  10   9      442.86      565.44    310.29 o 
   4  10   9      497.16      563.50     96.31 o 
   5  10   9      218.95      263.69    360.00 o 
   6  10   9      456.88       50.10    408.16 o 
  -5  11   9     1747.24     1653.99    124.66 o 
  -4  11   9     3689.49     3248.96    129.71 o 
  -3  11   9     1374.66     1240.79    108.74 o 
  -2  11   9     3857.30     3895.95    160.39 o 
  -1  11   9     3142.70     3178.66    114.56 o 
   0  11   9     3842.45     3455.34    198.45 o 
   1  11   9     2558.97     2440.02    102.14 o 
   2  11   9     3877.80     3737.89    162.72 o 
   3  11   9     2121.96     2141.37    104.08 o 
   4  11   9     3211.46     2924.68    146.02 o 
  -4  12   9       57.88     -113.01    410.10 o 
  -3  12   9       64.68       78.45    400.78 o 
  -2  12   9      113.45     -131.26    356.51 o 
  -1  12   9      447.87      250.49    373.59 o 
   0  12   9      329.48      233.34    241.34 o 
   1  12   9      314.42      478.06    329.32 o 
   2  12   9      141.05     -146.02    355.73 o 
   3  12   9      565.42      397.67    104.86 o 
 -10   0  10     4724.48     4709.16    233.01 o 
  -8   0  10     9338.48     9241.23    396.51 o 
  -6   0  10    11172.18    10716.97    386.02 o 
  -4   0  10    20294.25    19252.95    393.79 o 
  -2   0  10    15142.97    11913.48    289.32 o 
   0   0  10    28292.29    22438.72   1070.49 o 
   2   0  10    15800.83    13676.60    328.93 o 
   4   0  10    13359.89    12951.16    369.32 o 
   6   0  10     8028.68     7989.57    347.19 o 
   8   0  10     4997.69     5299.84    182.53 o 
 -10   1  10      115.41      314.57    448.55 o 
  -9   1  10      330.78      500.97    389.91 o 
  -8   1  10       31.06      242.72    343.30 o 
  -7   1  10     1301.43     1524.67     95.15 o 
  -6   1  10       11.31     -113.79    277.28 o 
  -5   1  10     1078.61     1066.80     76.12 o 
  -4   1  10      515.20      343.69    226.02 o 
  -3   1  10     2494.50     1942.54    105.24 o 
  -2   1  10       78.74        9.32    180.58 o 
   0   1  10     1356.05      943.31     38.86 o 
   1   1  10     2499.51     2305.65    108.35 o 
   2   1  10       14.57      -19.42    184.08 o 
   3   1  10     3049.47     2885.46    125.05 o 
   4   1  10      216.54      -24.47    249.71 o 
   5   1  10     2311.44     2357.30     94.76 o 
   6   1  10      372.96      134.76    309.52 o 
   7   1  10     2148.18     2392.25    108.35 o 
   8   1  10      345.47      290.10    397.28 o 
   9   1  10      757.87      697.09    133.98 o 
  -9   2  10      918.73     -200.78    440.78 o 
  -8   2  10     6328.24     5629.56    224.08 o 
  -7   2  10     2532.03     2113.02    101.36 o 
  -6   2  10     9413.66    10800.46    350.68 o 
  -5   2  10     4145.32     3798.09    147.19 o 
  -4   2  10    13199.54    11232.70    362.33 o 
  -3   2  10     3730.60     3212.06    152.23 o 
  -2   2  10    11970.63     9489.78    296.70 o 
  -1   2  10     4864.26     4152.65    161.94 o 
   0   2  10    15000.43    12254.45    999.42 o 
   1   2  10     3164.60     2859.05    143.69 o 
   2   2  10    11974.92    10445.12    306.02 o 
   3   2  10     4207.23     3865.27    171.65 o 
   4   2  10     9179.43     9046.28    340.58 o 
   5   2  10     1150.39     1019.81     82.72 o 
   6   2  10     4737.21     4671.10    165.44 o 
   7   2  10     1795.16     1713.80    107.19 o 
   8   2  10     3729.81     3538.28    200.39 o 
   9   2  10      540.52      459.03    449.71 o 
  -9   3  10      322.62      185.63    433.01 o 
  -8   3  10      159.89     -382.53    382.53 o 
  -7   3  10       43.74      407.38    329.32 o 
  -6   3  10      120.34      -99.03    300.97 o 
  -5   3  10     1358.60     1520.40     82.72 o 
  -4   3  10      338.14       24.47    254.37 o 
  -3   3  10      686.76      679.62     65.63 o 
  -2   3  10      530.55      478.45     60.19 o 
  -1   3  10     3064.11     2661.77    127.77 o 
   0   3  10     1582.71     1405.02     41.67 o 
   1   3  10     1229.92     1162.73     57.86 o 
   2   3  10      648.36      630.68     58.64 o 
   3   3  10     2345.09     2323.51     92.43 o 
   4   3  10     1175.36     1168.55     77.28 o 
   5   3  10      450.75      389.52    270.29 o 
   6   3  10     1229.48     1221.37     94.37 o 
   7   3  10      567.46      516.51    351.07 o 
   8   3  10      292.46      499.03    401.17 o 
   9   3  10      808.51      800.01    133.98 o 
  -9   4  10     2542.23     2324.29    136.70 o 
  -8   4  10     2264.74     2216.72    121.17 o 
  -7   4  10     5829.88     5571.69    258.25 o 
  -6   4  10     3606.00     3829.15    187.96 o 
  -5   4  10     5756.61     7217.53    270.29 o 
  -4   4  10     4630.44     4662.17    166.99 o 
  -3   4  10     9233.01     8911.91    329.32 o 
  -2   4  10     7262.67     6860.24    273.79 o 
  -1   4  10     7747.10     6560.05    256.70 o 
   0   4  10     4579.03     4240.27    169.52 o 
   1   4  10     9242.91     8029.18    285.83 o 
   2   4  10     3540.32     3635.37    145.63 o 
   3   4  10     5301.80     4856.73    228.35 o 
   4   4  10     3880.53     4386.83    176.31 o 
   5   4  10     4650.75     4506.05    173.98 o 
   6   4  10     2613.78     2793.42    136.70 o 
   7   4  10     3524.97     3768.18    137.09 o 
   8   4  10     1486.91     1619.43    120.78 o 
  -9   5  10       68.36      -95.15    469.52 o 
  -8   5  10      905.04      481.17    436.90 o 
  -7   5  10      170.72      261.75    379.81 o 
  -6   5  10      618.09      308.35    341.36 o 
  -5   5  10      354.40      438.45     91.65 o 
  -4   5  10     2797.29     2671.09    111.07 o 
  -3   5  10      559.13      439.23    259.03 o 
  -2   5  10      954.05      863.70     70.68 o 
  -1   5  10      439.77      407.77    233.40 o 
   0   5  10      634.76      562.19     44.85 o 
   1   5  10      692.72      601.56     62.52 o 
   2   5  10     2066.43     1795.74     87.77 o 
   3   5  10      640.86      544.86     70.68 o 
   4   5  10     1309.83     1330.49     83.11 o 
   5   5  10      903.15      819.03     91.65 o 
   6   5  10      953.38     1047.00     97.48 o 
   7   5  10      385.68      172.43    391.85 o 
   8   5  10      710.86     -205.05    445.83 o 
  -8   6  10      145.70     -123.88    447.77 o 
  -7   6  10     7382.95     7518.11    320.00 o 
  -6   6  10      646.77      361.94    368.93 o 
  -5   6  10     7330.23     9767.84    386.02 o 
  -4   6  10      255.72      420.20    302.53 o 
  -3   6  10    12440.70    11904.55    390.68 o 
  -2   6  10      986.35     1008.16     75.34 o 
  -1   6  10    12138.86    10556.97    373.59 o 
   0   6  10      339.31      425.20     66.02 o 
   1   6  10    12857.43    11739.11    347.58 o 
   2   6  10     1004.11     1054.38     70.68 o 
   3   6  10    11226.76    11267.65    366.60 o 
   4   6  10       93.88      -50.10    269.13 o 
   5   6  10     6732.22     6282.76    320.39 o 
   6   6  10      278.21      551.46    344.86 o 
   7   6  10     3266.27     3382.16    166.21 o 
   8   6  10       99.48      225.63    121.94 o 
  -8   7  10      202.55      526.99    473.40 o 
  -7   7  10       59.98       41.94    418.26 o 
  -6   7  10      618.71      304.08    393.40 o 
  -5   7  10        6.00      -87.77    346.02 o 
  -4   7  10      985.53     1019.81     93.98 o 
  -3   7  10       15.17     -284.27    284.27 o 
  -2   7  10     1534.22     1664.09     83.11 o 
  -1   7  10        6.29      206.22    252.43 o 
   0   7  10     2607.63     2684.83    138.64 o 
   1   7  10       25.44     -199.22    240.39 o 
   2   7  10     2492.86     2665.26    116.12 o 
   3   7  10       36.50     -102.91    269.13 o 
   4   7  10     1909.64     1883.51     92.82 o 
   5   7  10       18.77       -8.16    321.94 o 
   6   7  10     1526.49     1638.07    108.35 o 
   7   7  10       24.04      527.38    400.39 o 
  -7   8  10     4650.75     5234.21    211.65 o 
  -6   8  10      486.92      346.02    114.18 o 
  -5   8  10     8210.93     9147.64    403.11 o 
  -4   8  10      851.71      588.74    332.43 o 
  -3   8  10     7376.84     7210.54    295.15 o 
  -2   8  10      740.96      210.49    300.58 o 
  -1   8  10     6893.21     6579.08    308.35 o 
   0   8  10      674.44      707.39     82.33 o 
   1   8  10     7745.54     7985.30    314.57 o 
   2   8  10      365.50      236.89    273.79 o 
   3   8  10     4599.60     4646.64    179.81 o 
   4   8  10      225.81      148.35    312.24 o 
   5   8  10     4920.81     5219.45    196.89 o 
   6   8  10      347.84     -236.89    379.03 o 
   7   8  10     3468.34     3499.44    166.60 o 
  -7   9  10       70.56      -22.52    457.87 o 
  -6   9  10      414.81     -422.14    422.14 o 
  -5   9  10      270.10      250.88    363.50 o 
  -4   9  10      599.87      175.54    364.66 o 
  -3   9  10      114.68      338.25    328.55 o 
  -2   9  10     1050.12     1045.83     92.82 o 
  -1   9  10      184.86     -317.28    317.28 o 
   0   9  10      995.65      966.28     60.42 o 
   1   9  10      132.45      125.83    284.27 o 
   2   9  10     1054.53     1216.32     86.60 o 
   3   9  10      439.41      376.31     92.43 o 
   4   9  10      849.21      447.77    347.96 o 
   5   9  10       93.25     -277.28    362.33 o 
   6   9  10      853.08     1027.58    118.84 o 
  -6  10  10     2044.85     1955.35    134.76 o 
  -5  10  10     2486.95     2561.57    123.11 o 
  -4  10  10     1870.62     1832.63    113.01 o 
  -3  10  10     4077.29     4124.30    180.20 o 
  -2  10  10     2361.91     2485.45    105.63 o 
  -1  10  10     4315.32     4433.43    160.39 o 
   0  10  10     2798.61     2741.54     83.69 o 
   1  10  10     3299.75     3208.18    151.85 o 
   2  10  10     2924.76     3062.16    123.50 o 
   3  10  10     2575.26     2537.88    134.76 o 
   4  10  10     2466.14     2520.41    110.29 o 
   5  10  10     1574.67     1534.38    117.67 o 
  -5  11  10      347.37      337.87    429.13 o 
  -4  11  10      116.42        0.00    406.60 o 
  -3  11  10      216.58      554.18    367.38 o 
  -2  11  10      350.06      609.32    341.75 o 
  -1  11  10      644.25      303.69    354.57 o 
   0  11  10      298.57       95.49    239.84 o 
   1  11  10      512.69      539.03    327.38 o 
   2  11  10      333.63      282.33     97.48 o 
   3  11  10      583.41      599.23    347.96 o 
   4  11  10      143.87      537.87    367.77 o 
  -3  12  10      162.46      590.68    396.12 o 
  -2  12  10     2186.78     2028.36    116.51 o 
  -1  12  10      672.45      631.07    377.09 o 
   0  12  10     3578.33     3161.58    220.20 o 
   1  12  10      339.57     -316.51    356.12 o 
   2  12  10     2283.10     2241.18    109.13 o 
  -9   0  11      290.39      646.99    392.62 o 
  -7   0  11      798.73      838.06     99.03 o 
  -5   0  11     1225.38     1302.15     80.78 o 
  -3   0  11     4130.27     3712.65    166.21 o 
  -1   0  11     1749.14     1464.48     73.79 o 
   1   0  11     2343.49     1989.53     79.22 o 
   3   0  11     3318.37     3266.82    140.20 o 
   5   0  11     2438.80     2745.26    101.75 o 
   7   0  11     2427.98     2504.87    116.89 o 
  -9   1  11      232.87      264.86    410.88 o 
  -8   1  11     6706.13     6260.63    235.34 o 
  -7   1  11      812.82      707.97     99.03 o 
  -6   1  11     8546.90     8047.82    326.22 o 
  -5   1  11      499.06      464.86    265.63 o 
  -4   1  11    10346.75     8584.14    330.10 o 
  -3   1  11      472.54      416.70     62.52 o 
  -2   1  11    13644.08    10547.65    304.86 o 
  -1   1  11      939.26      629.52     56.70 o 
   0   1  11    14599.70    11600.40    944.86 o 
   1   1  11      730.46      579.42     58.25 o 
   2   1  11    10792.80    10315.02    315.34 o 
   3   1  11      121.69      322.72    219.42 o 
   4   1  11     9092.02     8426.86    356.90 o 
   5   1  11      676.73      563.89     86.60 o 
   6   1  11     6105.22     5798.88    273.01 o 
   7   1  11      162.28       86.21    365.83 o 
   8   1  11     3356.06     3535.95    163.11 o 
  -9   2  11      369.43      -44.27    449.32 o 
  -8   2  11      152.02     -151.85    369.71 o 
  -7   2  11     1215.87     1200.40    103.30 o 
  -6   2  11       10.82      -83.11    302.14 o 
  -5   2  11     1339.84     1302.15     83.88 o 
  -4   2  11      128.77     -152.62    254.37 o 
  -3   2  11     1008.77      945.64     67.57 o 
  -2   2  11      211.44      149.90    201.55 o 
  -1   2  11     2931.00     2467.59    107.96 o 
   0   2  11     1398.94     1100.19     55.73 o 
   1   2  11     2536.79     2520.02     91.65 o 
   2   2  11      214.20      -21.75    212.82 o 
   3   2  11     1748.55     1805.06     73.79 o 
   4   2  11      940.78     1043.11     81.17 o 
   5   2  11     1367.26     1400.40     89.32 o 
   6   2  11       60.92      209.71    313.79 o 
   7   2  11     1186.05     1199.62    111.07 o 
   8   2  11      208.94     -236.51    410.10 o 
  -9   3  11     1759.28     1596.13    135.15 o 
  -8   3  11     3467.55     3474.59    133.59 o 
  -7   3  11     2535.96     2524.68    130.10 o 
  -6   3  11     5770.47     5398.87    242.72 o 
  -5   3  11     3423.11     3281.58    130.10 o 
  -4   3  11     8978.21     8821.03    365.83 o 
  -3   3  11     5891.45     5348.39    217.87 o 
  -2   3  11     6535.04     5863.73    244.66 o 
  -1   3  11     6605.56     5354.60    236.89 o 
   0   3  11     9263.83     8030.20    687.58 o 
   1   3  11     4809.85     4344.89    172.43 o 
   2   3  11     4857.35     4620.23    195.73 o 
   3   3  11     4237.49     3895.17    168.93 o 
   4   3  11     5469.56     4914.21    211.26 o 
   5   3  11     2400.46     2449.73    121.94 o 
   6   3  11     1931.69     1998.46    106.80 o 
   7   3  11     2133.93     2263.71    114.95 o 
   8   3  11     1976.97     2078.46    129.32 o 
  -9   4  11      100.93      150.29    446.99 o 
  -8   4  11      470.75      145.24    419.81 o 
  -7   4  11      187.05      470.29    365.83 o 
  -6   4  11     1098.33      972.05     99.81 o 
  -5   4  11      304.68      420.59    304.08 o 
  -4   4  11     2285.32     2342.54    109.52 o 
  -3   4  11      812.63      589.13     75.73 o 
  -2   4  11     1217.07     1132.44     71.85 o 
  -1   4  11     1128.62     1015.15     69.90 o 
   0   4  11     1758.11     1610.34     47.70 o 
   1   4  11     1888.74     2024.09     99.42 o 
   2   4  11     1722.81     1655.55     72.62 o 
   3   4  11     1427.26     1557.29     76.51 o 
   4   4  11     1138.44     1157.29     84.27 o 
   5   4  11      732.55      709.91     91.65 o 
   6   4  11     1460.99     1599.62    101.75 o 
   7   4  11      521.21       58.64    395.73 o 
   8   4  11      748.73      700.98    125.44 o 
  -8   5  11      485.94       87.77    459.81 o 
  -7   5  11     7839.78     7814.81    315.73 o 
  -6   5  11     1167.68     1431.08    105.63 o 
  -5   5  11     4265.82     5004.31    186.80 o 
  -4   5  11     1071.47     1094.38     90.49 o 
  -3   5  11    11070.03    11056.00    379.81 o 
  -2   5  11     2810.53     2711.86    106.80 o 
  -1   5  11     5810.16     5418.68    237.28 o 
   0   5  11     1082.93     1156.63     63.69 o 
   1   5  11     9494.53     8720.06    332.04 o 
   2   5  11     2083.01     2096.33     93.98 o 
   3   5  11     5668.80     5788.39    206.60 o 
   4   5  11      815.62      859.04     85.44 o 
   5   5  11     4876.61     5321.59    226.41 o 
   6   5  11      968.99     1010.88    103.30 o 
   7   5  11     2615.02     2766.62    126.99 o 
   8   5  11      550.72      742.53    440.00 o 
  -8   6  11      481.31      606.99    135.15 o 
  -7   6  11        7.14     -136.31    416.70 o 
  -6   6  11      797.49      892.43    112.23 o 
  -5   6  11      190.97     -125.05    355.34 o 
  -4   6  11      809.16      865.64     94.37 o 
  -3   6  11        4.32     -156.12    280.00 o 
  -2   6  11      830.23      825.25     80.78 o 
  -1   6  11       45.11      -13.98    258.64 o 
   0   6  11     2495.05     2351.60    141.17 o 
   1   6  11       67.46      137.09    237.67 o 
   2   6  11     1001.76     1172.05     76.12 o 
   3   6  11        7.58     -219.42    272.23 o 
   4   6  11     1931.54     1841.18     95.53 o 
   5   6  11       41.04     -341.36    341.36 o 
   6   6  11      967.48     1170.49    108.74 o 
   7   6  11       68.61     -197.67    410.49 o 
  -7   7  11     4070.60     4448.58    206.99 o 
  -6   7  11       18.41     -393.79    393.79 o 
  -5   7  11     8616.17     9840.85    381.36 o 
  -4   7  11       18.45      154.18    330.10 o 
  -3   7  11     6487.72     6600.05    245.44 o 
  -2   7  11        1.96      -15.15    275.73 o 
  -1   7  11     8185.61     8173.65    335.54 o 
   0   7  11       63.10      129.70    182.81 o 
   1   7  11     7684.82     7494.03    328.93 o 
   2   7  11      128.02      185.63    270.68 o 
   3   7  11     6616.81     6706.46    289.32 o 
   4   7  11       92.37      248.55    307.58 o 
   5   7  11     4848.84     5231.88    212.43 o 
   6   7  11       15.15     -311.85    371.26 o 
   7   7  11     2722.13     2681.96    138.64 o 
  -7   8  11       41.61     -206.22    458.26 o 
  -6   8  11      270.84      224.08    395.34 o 
  -5   8  11       81.70     -161.17    386.02 o 
  -4   8  11      919.36      866.03    102.14 o 
  -3   8  11        2.43      243.89    315.34 o 
  -2   8  11     1215.01     1030.30     93.98 o 
  -1   8  11       15.31     -219.03    308.35 o 
   0   8  11     1146.66     1139.76     59.28 o 
   1   8  11       57.62      -27.96    273.01 o 
   2   8  11     1669.42     1701.76     88.54 o 
   3   8  11        3.57     -322.33    322.33 o 
   4   8  11      612.51      641.17     97.48 o 
   5   8  11        4.01       90.87    344.86 o 
   6   8  11     1032.78     1127.00    120.00 o 
  -6   9  11     1214.26     1141.76    129.71 o 
  -5   9  11     3283.90     3507.99    131.65 o 
  -4   9  11      995.98     1153.41    107.19 o 
  -3   9  11     5080.22     4610.52    231.85 o 
  -2   9  11     2073.85     2019.43    105.63 o 
  -1   9  11     5716.23     5634.99    236.89 o 
   0   9  11      982.15      890.41     63.49 o 
   1   9  11     4174.68     4351.10    168.93 o 
   2   9  11     1824.70     1794.19     96.31 o 
   3   9  11     2486.66     2680.41    106.80 o 
   4   9  11      413.41      548.35    338.25 o 
   5   9  11     2607.75     2781.38    150.29 o 
  -5  10  11      184.13      354.18    416.31 o 
  -4  10  11      418.25      542.53    378.26 o 
  -3  10  11       77.55        9.32    360.78 o 
  -2  10  11      710.61      636.90    101.36 o 
  -1  10  11      588.64      216.70    360.39 o 
   0  10  11      531.55      316.18    237.14 o 
   1  10  11       58.93      258.64    297.48 o 
   2  10  11      564.85      432.62    333.98 o 
   3  10  11      448.31      427.58    100.19 o 
   4  10  11      836.62      937.09    111.85 o 
  -4  11  11     1476.04     1466.03    124.27 o 
  -3  11  11     1354.15     1485.84    116.89 o 
  -2  11  11     1890.99     1636.91    113.40 o 
  -1  11  11     1168.49     1157.29    107.96 o 
   0  11  11     2397.69     2342.85     75.79 o 
   1  11  11     1295.31     1236.13     99.81 o 
   2  11  11     1727.58     1718.46    104.47 o 
   3  11  11     1465.89     1493.60    112.62 o 
  -1  12  11      531.66      253.59    392.24 o 
   0  12  11      128.32      152.74    259.78 o 
  -8   0  12     3877.02     4278.87    184.08 o 
  -6   0  12     7141.29     7129.37    305.24 o 
  -4   0  12     9855.77     8758.90    355.34 o 
  -2   0  12     9769.91     7748.41    297.09 o 
   0   0  12    12447.35    10225.11    688.94 o 
   2   0  12     6941.12     6389.17    256.31 o 
   4   0  12     7870.10     7678.11    344.86 o 
   6   0  12     3101.64     3151.87    125.05 o 
   8   0  12     2597.73     2684.29    140.20 o 
  -9   1  12      407.63      -67.57    445.44 o 
  -8   1  12      177.36      262.14    413.60 o 
  -7   1  12      845.17      825.64    105.63 o 
  -6   1  12        4.38     -267.57    316.51 o 
  -5   1  12     1675.78     1675.74     88.93 o 
  -4   1  12       21.06     -152.62    246.60 o 
  -3   1  12     2707.79     2367.40    115.34 o 
  -2   1  12       38.27      274.95    208.93 o 
  -1   1  12     1944.74     1714.96     64.85 o 
   0   1  12        5.41       -6.08    153.59 o 
   1   1  12     2419.90     2390.70     92.43 o 
   2   1  12      302.47     -133.59    236.12 o 
   3   1  12     1624.49     1637.68     77.67 o 
   4   1  12      227.05     -189.13    276.90 o 
   5   1  12     1892.09     2044.29    106.41 o 
   6   1  12       11.81      278.06    328.16 o 
   7   1  12     1169.03     1245.83    115.34 o 
   8   1  12       44.65      -13.20    127.77 o 
  -9   2  12      619.66      578.26    133.98 o 
  -8   2  12     4537.24     4234.21    193.79 o 
  -7   2  12     1323.49     1264.86    110.29 o 
  -6   2  12     6117.01     5539.07    257.87 o 
  -5   2  12      863.16      961.56     85.44 o 
  -4   2  12     7128.37     6360.05    290.49 o 
  -3   2  12     2874.37     2353.42    102.14 o 
  -2   2  12     8548.12     7196.17    279.23 o 
  -1   2  12     1156.17      948.36     64.85 o 
   0   2  12     5805.43     4779.96    515.54 o 
   1   2  12     1526.23     1455.16     71.46 o 
   2   2  12     7441.76     7501.02    305.63 o 
   3   2  12     1017.56      917.68     74.18 o 
   4   2  12     5021.67     5633.05    201.17 o 
   5   2  12      848.77      862.14     93.20 o 
   6   2  12     3577.53     3707.60    155.34 o 
   7   2  12      329.71      618.65    381.75 o 
   8   2  12     2076.24     2303.32    134.76 o 
  -9   3  12      152.15      313.40    459.81 o 
  -8   3  12       52.05     -134.76    397.28 o 
  -7   3  12      905.90      903.70    111.07 o 
  -6   3  12      655.54      511.85     98.64 o 
  -5   3  12       60.69     -300.20    300.20 o 
  -4   3  12      810.19      878.45     83.88 o 
  -3   3  12     1062.86     1077.29     74.95 o 
  -2   3  12      906.74      767.00     72.62 o 
  -1   3  12     1150.85     1062.92     69.13 o 
   0   3  12     1213.39     1136.00     82.33 o 
   1   3  12     2097.67     2176.33    100.97 o 
   2   3  12      990.82     1137.87     73.40 o 
   3   3  12     2196.78     2306.04    106.41 o 
   4   3  12      873.26     1062.92     86.21 o 
   5   3  12     1179.72     1291.66     97.09 o 
   6   3  12      423.92      439.23    102.53 o 
   7   3  12      916.46      706.80    405.05 o 
   8   3  12      409.71      676.51    424.47 o 
  -8   4  12     1231.01     1278.84    127.38 o 
  -7   4  12     2969.93     2871.86    124.27 o 
  -6   4  12     3069.83     2683.51    111.85 o 
  -5   4  12     4249.54     4014.01    171.26 o 
  -4   4  12     3110.49     3279.64    136.70 o 
  -3   4  12     6271.74     5692.08    243.11 o 
  -2   4  12     3982.33     3771.29    153.79 o 
  -1   4  12     5401.51     4774.40    181.75 o 
   0   4  12     5474.62     5158.30    358.26 o 
   1   4  12     7022.39     7356.17    295.92 o 
   2   4  12     3107.36     3248.18    132.04 o 
   3   4  12     4381.68     4491.29    191.46 o 
   4   4  12     2114.00     1938.27     93.98 o 
   5   4  12     3188.21     3438.08    139.42 o 
   6   4  12     1219.93     1389.91    108.74 o 
   7   4  12     1942.99     2101.76    122.72 o 
  -8   5  12      738.04      697.48    430.29 o 
  -7   5  12       59.27      154.18    404.27 o 
  -6   5  12      365.39      228.35    377.87 o 
  -5   5  12      996.14      991.46    104.47 o 
  -4   5  12     1420.16     1573.99     97.09 o 
  -3   5  12      147.30      364.27    278.84 o 
  -2   5  12      904.55      978.65     82.72 o 
  -1   5  12     1176.49     1118.84     81.17 o 
   0   5  12     2125.54     2144.41     61.94 o 
   1   5  12       71.32       46.21     73.01 o 
   2   5  12      315.95      162.72    263.30 o 
   3   5  12      342.63      323.50    283.50 o 
   4   5  12     1868.30     2060.60     96.31 o 
   5   5  12      155.72     -234.56    355.34 o 
   6   5  12      909.79     1008.55    110.29 o 
   7   5  12      271.23      413.21    119.22 o 
  -8   6  12      249.54      143.69    487.77 o 
  -7   6  12     5948.77     6380.24    277.28 o 
  -6   6  12       73.46     -131.26    380.20 o 
  -5   6  12     6307.02     6982.96    310.29 o 
  -4   6  12      104.16     -113.01    336.31 o 
  -3   6  12     6876.64     7551.12    305.24 o 
  -2   6  12      403.20      532.43     85.05 o 
  -1   6  12     5349.37     5226.45    223.30 o 
   0   6  12       18.62     -184.80    184.80 o 
   1   6  12     6479.16     6581.41    307.19 o 
   2   6  12      476.39      228.35    280.78 o 
   3   6  12     4480.24     4820.62    187.19 o 
   4   6  12       16.22      215.15    303.69 o 
   5   6  12     3973.99     4182.55    208.93 o 
   6   6  12      282.52      416.31    382.53 o 
   7   6  12     2382.11     2502.54    133.98 o 
  -7   7  12       25.46      553.79    485.83 o 
  -6   7  12      592.52      605.44    414.37 o 
  -5   7  12        6.70      -96.70    393.79 o 
  -4   7  12     1038.56     1110.30    104.08 o 
  -3   7  12        5.30      -17.09    324.66 o 
  -2   7  12     1651.35     1662.92     94.76 o 
  -1   7  12       24.03      -63.30    283.11 o 
   0   7  12     1526.34     1539.03     61.48 o 
   1   7  12       40.95     -220.58    281.94 o 
   2   7  12     2336.28     2530.50    106.80 o 
   3   7  12       11.15      266.41    303.30 o 
   4   7  12     1176.06     1276.13    101.75 o 
   5   7  12       34.80     -159.22    361.56 o 
   6   7  12     1060.31     1240.01    121.94 o 
  -6   8  12      159.98     -462.14    462.14 o 
  -5   8  12     4162.53     4276.92    190.68 o 
  -4   8  12      145.69     -196.51    372.82 o 
  -3   8  12     4160.48     4605.47    195.73 o 
  -2   8  12      647.61      396.51    335.54 o 
  -1   8  12     6173.83     5737.13    271.46 o 
   0   8  12      224.71      163.57     80.20 o 
   1   8  12     4504.50     4690.13    182.91 o 
   2   8  12      679.48      732.82     91.26 o 
   3   8  12     3880.56     4076.53    179.81 o 
   4   8  12       30.65       19.42     99.03 o 
   5   8  12     2932.25     3005.85    164.27 o 
  -5   9  12       89.12      -62.52    406.22 o 
  -4   9  12      796.00      878.06    111.85 o 
  -3   9  12      183.94       79.22    104.86 o 
  -2   9  12      810.23      849.71    106.02 o 
  -1   9  12      202.32      374.76    341.36 o 
   0   9  12      906.99      788.48     93.59 o 
   1   9  12      122.49       80.78    316.12 o 
   2   9  12      980.18      944.47     95.15 o 
   3   9  12      216.17     -353.40    353.40 o 
   4   9  12      933.78     1129.72    110.68 o 
   5   9  12      230.01     -142.53    405.44 o 
  -4  10  12     1177.39      719.23    428.35 o 
  -3  10  12     3104.80     3139.05    134.76 o 
  -2  10  12     1540.66     1551.08    110.68 o 
  -1  10  12     2115.50     1789.14    109.52 o 
   0  10  12     1046.13     1010.02    213.21 o 
   1  10  12     2399.67     2399.63    104.86 o 
   2  10  12     1279.94     1304.48    103.30 o 
   3  10  12     1426.11     1325.83    112.62 o 
  -3  11  12      506.13      560.00    119.61 o 
  -2  11  12      150.45      607.38    370.49 o 
  -1  11  12      411.15      404.66    366.60 o 
   0  11  12      342.45      104.06    257.77 o 
   1  11  12      408.83      413.60    350.68 o 
   2  11  12      416.72       46.21    365.44 o 
  -7   0  13      721.49      492.43    378.64 o 
  -5   0  13     3079.59     3236.53    118.84 o 
  -3   0  13     2468.05     2229.14    126.60 o 
  -1   0  13     4046.92     3782.16    151.85 o 
   1   0  13     2461.56     2732.45    112.62 o 
   3   0  13     1313.25     1325.06     81.94 o 
   5   0  13     1548.61     1899.04    101.36 o 
   7   0  13     1068.98     1264.48    120.78 o 
  -8   1  13     3460.39     3534.39    179.03 o 
  -7   1  13      290.44      284.27    364.27 o 
  -6   1  13     6350.06     5879.27    257.09 o 
  -5   1  13      312.23      343.30    296.31 o 
  -4   1  13     6958.92     5972.08    262.14 o 
  -3   1  13      364.21      289.71     72.23 o 
  -2   1  13     7697.81     6725.10    287.38 o 
  -1   1  13       82.08      116.89    232.62 o 
   0   1  13     7592.72     6919.52    809.33 o 
   1   1  13      519.37      563.89     71.85 o 
   2   1  13     6535.83     6988.40    289.32 o 
   3   1  13      425.70      333.59    273.40 o 
   4   1  13     4556.66     4834.60    209.32 o 
   5   1  13      197.32     -325.05    334.76 o 
   6   1  13     3037.76     3284.30    119.61 o 
   7   1  13      309.94      261.75    402.72 o 
  -8   2  13      168.44      -21.36    427.96 o 
  -7   2  13     1084.90     1180.20    112.23 o 
  -6   2  13      440.10     -137.87    360.78 o 
  -5   2  13      205.98       40.00    321.17 o 
  -4   2  13       72.45     -154.18    298.64 o 
  -3   2  13     1867.87     1798.07     79.22 o 
  -2   2  13      295.17       19.42    249.32 o 
  -1   2  13      465.79      407.38     69.52 o 
   0   2  13      443.25      385.74     66.83 o 
   1   2  13     2719.15     2831.48    103.30 o 
   2   2  13     1173.94     1133.99     79.22 o 
   3   2  13     1702.73     1615.55     84.27 o 
   4   2  13      412.84      339.42    309.91 o 
   5   2  13     1493.42     1727.39    102.53 o 
   6   2  13      490.27      295.92    373.98 o 
   7   2  13     1007.22     1107.58    121.55 o 
  -8   3  13     2158.27     2054.38    133.98 o 
  -7   3  13     1948.04     2008.17    120.00 o 
  -6   3  13     3442.10     3443.91    147.96 o 
  -5   3  13     2362.89     2307.98    101.36 o 
  -4   3  13     2794.85     2683.51    120.39 o 
  -3   3  13     3506.12     3123.91    129.32 o 
  -2   3  13     4773.15     4543.72    200.00 o 
  -1   3  13     3608.70     3176.33    108.35 o 
   0   3  13     3438.26     3120.84    152.82 o 
   1   3  13     3562.57     3734.01    129.32 o 
   2   3  13     3355.79     3883.13    179.81 o 
   3   3  13     1997.82     1907.20     89.71 o 
   4   3  13     2458.77     2740.60     99.03 o 
   5   3  13     1435.66     1575.16    104.47 o 
   6   3  13     1761.73     2054.00    115.73 o 
   7   3  13      566.36     1070.30    119.22 o 
  -8   4  13      202.81       10.87    457.87 o 
  -7   4  13      224.67     -323.50    416.70 o 
  -6   4  13      547.64      510.29    107.96 o 
  -5   4  13      760.41      877.68    102.53 o 
  -4   4  13     1296.08     1219.04     95.92 o 
  -3   4  13      453.56      182.91    304.47 o 
  -2   4  13      918.53      797.29     82.33 o 
  -1   4  13     1022.72     1061.76     81.94 o 
   0   4  13     1249.05     1283.02    108.16 o 
   1   4  13      493.65      471.46    275.34 o 
   2   4  13      222.03       92.43    270.68 o 
   3   4  13      900.65      979.81     88.54 o 
   4   4  13     1035.31     1309.91     95.53 o 
   5   4  13      601.22      839.62    102.53 o 
   6   4  13      212.88      414.37    108.35 o 
   7   4  13      311.30      497.87    420.20 o 
  -7   5  13     3202.34     3161.19    136.31 o 
  -6   5  13      415.01      571.27    112.23 o 
  -5   5  13     3706.57     4085.47    188.35 o 
  -4   5  13      858.20      946.41     97.86 o 
  -3   5  13     4494.74     4594.98    190.29 o 
  -2   5  13     1376.63     1333.21     87.77 o 
  -1   5  13     3946.71     3762.63    102.91 o 
   0   5  13     1464.28     1473.60     73.37 o 
   1   5  13     5152.12     5436.54    253.98 o 
   2   5  13      978.99      984.08     85.44 o 
   3   5  13     2655.95     3090.12    137.87 o 
   4   5  13      548.59      330.88    337.87 o 
   5   5  13     3336.16     3314.98    143.69 o 
   6   5  13      344.53      121.55    405.05 o 
  -7   6  13        7.12     -271.07    473.79 o 
  -6   6  13      622.45      560.00    121.94 o 
  -5   6  13      115.06      450.49    366.99 o 
  -4   6  13      914.36     1022.14    105.24 o 
  -3   6  13       90.66       26.02    323.50 o 
  -2   6  13     1713.09     1665.25     96.70 o 
  -1   6  13      247.73       -8.16    304.47 o 
   0   6  13     1457.09     1619.28     81.17 o 
   1   6  13       50.88       36.89    286.99 o 
   2   6  13     2416.56     2956.91    113.79 o 
   3   6  13      166.21     -184.47    320.39 o 
   4   6  13     1357.51     1672.24    104.08 o 
   5   6  13       34.93     -200.39    362.33 o 
   6   6  13     1204.98     1160.01    125.83 o 
  -6   7  13        0.26        0.00    426.41 o 
  -5   7  13     4454.76     4339.45    233.40 o 
  -4   7  13       67.29      238.45    358.06 o 
  -3   7  13     4654.00     4550.71    231.46 o 
  -2   7  13      106.47      227.19    331.65 o 
  -1   7  13     5083.16     4841.98    222.91 o 
   0   7  13      136.64     -207.16    298.45 o 
   1   7  13     3385.18     3174.78    178.64 o 
   2   7  13       20.77        0.00    303.30 o 
   3   7  13     3409.41     3724.69    132.04 o 
   4   7  13       17.59      209.71    336.31 o 
   5   7  13     2460.29     2863.32    149.52 o 
  -6   8  13      632.13      593.79    459.42 o 
  -5   8  13       57.27      274.18    422.14 o 
  -4   8  13     1203.50     1342.92    113.40 o 
  -3   8  13      160.96      333.98    365.05 o 
  -2   8  13      576.52      582.53    104.86 o 
  -1   8  13       16.28      348.74    339.03 o 
   0   8  13     1342.87     1413.59     72.04 o 
   1   8  13       43.38     -324.66    324.66 o 
   2   8  13      867.53      986.80    100.97 o 
   3   8  13       70.74      -61.36    340.58 o 
   4   8  13     1068.18     1003.11    114.56 o 
   5   8  13       55.01      323.11    397.28 o 
  -5   9  13     2189.49     2481.18    134.76 o 
  -4   9  13      543.81      719.23    407.77 o 
  -3   9  13     2408.55     2327.78    118.84 o 
  -2   9  13      815.93      813.60    107.19 o 
  -1   9  13     3254.80     3252.45    114.95 o 
   0   9  13      399.51      181.29    237.80 o 
   1   9  13     2914.42     3029.15    128.16 o 
   2   9  13      705.34      418.26    360.78 o 
   3   9  13     2139.76     2383.32    114.56 o 
   4   9  13      264.56      -39.61    389.91 o 
  -3  10  13      217.81     -427.58    427.58 o 
  -2  10  13      432.37      373.59    368.93 o 
  -1  10  13      331.77      553.79    361.17 o 
   0  10  13      706.33      408.56    248.88 o 
   1  10  13      432.41       53.59    344.08 o 
   2  10  13      491.05      256.70    353.79 o 
  -8   0  14     2848.93     2811.28    140.20 o 
  -6   0  14     5788.69     5860.24    269.13 o 
  -4   0  14     5253.99     5351.49    188.35 o 
  -2   0  14     7208.77     6277.71    279.23 o 
   0   0  14     5838.89     5340.78    171.90 o 
   2   0  14     4352.22     4579.45    217.09 o 
   4   0  14     3229.04     3755.37    170.49 o 
   6   0  14     1494.37     1631.08    119.22 o 
  -8   1  14       53.20      206.22    128.16 o 
  -7   1  14      611.40      687.38    116.12 o 
  -6   1  14       58.34      198.45    359.61 o 
  -5   1  14      933.30     1005.44     97.48 o 
  -4   1  14       25.02      145.24    281.56 o 
  -3   1  14     1653.91     1642.34     86.21 o 
  -2   1  14      100.86      218.64    266.80 o 
  -1   1  14     2095.99     1945.26     78.84 o 
   0   1  14        4.59      -72.69     72.69 o 
   1   1  14     2111.65     2356.13     85.83 o 
   2   1  14      376.11      268.74    281.94 o 
   3   1  14     1137.45     1274.57     90.87 o 
   4   1  14       64.77     -219.42    319.23 o 
   5   1  14     1524.45     1827.59    110.29 o 
   6   1  14      370.64     -416.70    416.70 o 
   7   1  14      780.13      625.64    439.61 o 
  -8   2  14     2157.74     2085.06    139.42 o 
  -7   2  14     1037.82      947.58    118.06 o 
  -6   2  14     3090.89     3543.33    134.37 o 
  -5   2  14      573.14      593.01    326.99 o 
  -4   2  14     3198.13     3236.92    128.54 o 
  -3   2  14     1254.05     1162.73     85.44 o 
  -2   2  14     4594.16     4308.38    168.16 o 
  -1   2  14      675.86      653.21     76.12 o 
   0   2  14     3610.19     3486.14    279.23 o 
   1   2  14     1756.01     1881.18     84.27 o 
   2   2  14     3791.71     3710.32    167.38 o 
   3   2  14      518.46      424.86    302.14 o 
   4   2  14     2655.53     2946.04    130.87 o 
   5   2  14      932.51     1260.20    107.96 o 
   6   2  14     2611.61     2897.89    141.36 o 
   7   2  14      354.07      -10.87    436.90 o 
  -8   3  14      235.73      -34.18    134.37 o 
  -7   3  14      950.78      551.46    424.47 o 
  -6   3  14      590.83       27.96    378.64 o 
  -5   3  14      624.77      670.68     99.03 o 
  -4   3  14      445.64      178.25    321.94 o 
  -3   3  14     1304.33     1341.37     90.10 o 
  -2   3  14      973.16      921.56     83.11 o 
  -1   3  14      582.58      341.75    279.23 o 
   0   3  14      544.66      578.10     56.84 o 
   1   3  14     1653.80     1730.50     86.21 o 
   2   3  14      475.46      -90.10    297.09 o 
   3   3  14     1361.28     1537.88     93.98 o 
   4   3  14      551.82      -94.37    338.64 o 
   5   3  14     1043.37     1148.75    108.35 o 
   6   3  14      358.31       20.19    398.06 o 
  -7   4  14     1464.42      800.01    455.54 o 
  -6   4  14     1113.27     1099.43    116.89 o 
  -5   4  14     2627.98     2692.06    113.01 o 
  -4   4  14     1959.98     1785.26    102.14 o 
  -3   4  14     2668.21     2527.78    111.46 o 
  -2   4  14     1926.89     1894.38     91.26 o 
  -1   4  14     3634.15     3160.80    147.19 o 
   0   4  14     1363.56     1255.86     90.10 o 
   1   4  14     2292.82     2681.18    138.25 o 
   2   4  14     1761.71     1896.32     92.04 o 
   3   4  14     2214.06     2412.06    102.91 o 
   4   4  14      882.82     1151.08    101.36 o 
   5   4  14     1197.07     1229.91    110.68 o 
   6   4  14      432.91      554.57    119.61 o 
  -7   5  14       49.65     -242.72    453.98 o 
  -6   5  14      684.82      745.25    119.61 o 
  -5   5  14      310.43       38.45    382.92 o 
  -4   5  14      894.89      995.74    102.53 o 
  -3   5  14       96.72       86.60    315.73 o 
  -2   5  14     1272.19     1362.34     95.15 o 
  -1   5  14      287.67       24.85    311.07 o 
   0   5  14     1820.99     1843.24    250.68 o 
   1   5  14       99.01      -61.75    289.32 o 
   2   5  14     1216.73     1481.18     93.59 o 
   3   5  14      197.90      165.44     95.92 o 
   4   5  14     1103.00     1238.07    105.24 o 
   5   5  14       88.19      146.80    382.92 o 
   6   5  14      536.00      697.09    430.68 o 
  -6   6  14      149.60       22.14    415.15 o 
  -5   6  14     3929.57     4199.64    158.84 o 
  -4   6  14      200.89      154.95    373.98 o 
  -3   6  14     3908.84     4168.19    187.57 o 
  -2   6  14      106.01      -45.05    339.42 o 
  -1   6  14     3392.71     3570.12    153.40 o 
   0   6  14      410.37      407.28     88.37 o 
   1   6  14     2751.53     2897.89    136.31 o 
   2   6  14      144.52     -281.17    331.65 o 
   3   6  14     2513.16     2952.25    109.52 o 
   4   6  14      195.47     -372.43    372.43 o 
   5   6  14     2359.68     2571.67    126.60 o 
  -6   7  14      613.38      795.35    133.98 o 
  -5   7  14       11.44       64.85    412.82 o 
  -4   7  14      796.41      645.83    396.51 o 
  -3   7  14        5.23      417.09    358.84 o 
  -2   7  14      810.76      900.20    105.24 o 
  -1   7  14      107.86      281.56    341.75 o 
   0   7  14     1033.72     1192.63     69.27 o 
   1   7  14        1.05     -330.10    330.10 o 
   2   7  14     1149.12     1399.62     97.86 o 
   3   7  14       31.27      -45.44    361.56 o 
   4   7  14      985.35     1375.54    115.34 o 
   5   7  14        0.27      225.24    408.16 o 
  -5   8  14     2378.55     2652.83    142.14 o 
  -4   8  14       82.21      373.98    386.02 o 
  -3   8  14     2972.57     3161.19    120.39 o 
  -2   8  14      360.81       -9.32    349.13 o 
  -1   8  14     3394.47     3436.14    177.87 o 
   0   8  14      205.99      258.53    273.21 o 
   1   8  14     3052.19     3116.92    147.57 o 
   2   8  14      374.32      351.85    101.36 o 
   3   8  14     2500.05     2542.93    120.39 o 
   4   8  14      189.46      366.60    408.55 o 
  -4   9  14      579.48      530.10    126.21 o 
  -3   9  14      177.76      339.81    400.00 o 
  -2   9  14      628.23      372.43    376.31 o 
  -1   9  14      256.26      144.47    352.62 o 
   0   9  14      788.69      582.66    103.45 o 
   1   9  14      217.74     -224.47    356.12 o 
   2   9  14      489.58      379.81    106.80 o 
   3   9  14      122.73     -108.74    386.02 o 
  -1  10  14     1106.09      501.36    406.22 o 
   0  10  14      723.18      768.27    260.58 o 
  -7   0  15      360.39       83.11    429.91 o 
  -5   0  15      874.93      951.85    102.91 o 
  -3   0  15     1416.72     1316.51     90.49 o 
  -1   0  15     1711.97     1758.07     82.33 o 
   1   0  15     1437.64     1629.14     89.71 o 
   3   0  15     1369.41     1618.26     99.03 o 
   5   0  15      818.94      844.67    113.40 o 
  -7   1  15      102.85      -11.26    121.55 o 
  -6   1  15     2882.47     3007.79    121.17 o 
  -5   1  15       38.47      447.38    336.70 o 
  -4   1  15     3362.97     3139.44    127.38 o 
  -3   1  15      425.00       46.60    296.31 o 
  -2   1  15     4139.38     4136.73    144.08 o 
  -1   1  15       95.90      167.77    263.30 o 
   0   1  15     3702.67     3508.06    319.23 o 
   1   1  15      279.78      174.76    272.62 o 
   2   1  15     2756.36     3051.67    127.38 o 
   3   1  15      215.94      228.74    324.66 o 
   4   1  15     2233.62     2417.10    109.90 o 
   5   1  15      207.17      571.27    352.62 o 
   6   1  15     1304.47     1660.59    126.21 o 
  -7   2  15      701.76      869.52    125.05 o 
  -6   2  15      304.28      594.18    365.44 o 
  -5   2  15      806.57      453.98    357.28 o 
  -4   2  15      292.33       74.95    313.40 o 
  -3   2  15     1386.93     1515.74     92.43 o 
  -2   2  15      280.51      191.07     85.05 o 
  -1   2  15      923.84     1119.62     81.17 o 
   0   2  15       50.16     -198.53    198.53 o 
   1   2  15     1813.07     2178.66    111.85 o 
   2   2  15      270.54       87.77    295.54 o 
   3   2  15     1026.76     1511.86     97.86 o 
   4   2  15      199.87      515.34    334.37 o 
   5   2  15     1395.41     1441.18    116.12 o 
   6   2  15      181.73      680.00    429.91 o 
  -7   3  15     1108.38     1200.40    130.10 o 
  -6   3  15     2057.99     2051.28    120.78 o 
  -5   3  15     1374.54     1635.35    108.35 o 
  -4   3  15     2215.01     2341.38    105.63 o 
  -3   3  15     1118.99     1079.23     95.15 o 
  -2   3  15     2559.08     2627.98     95.15 o 
  -1   3  15     1427.13     1327.78     88.93 o 
   0   3  15     1514.08     1554.92    119.42 o 
   1   3  15     1117.37     1079.23     92.43 o 
   2   3  15     2882.03     2995.36    147.96 o 
   3   3  15      856.22      899.42     99.42 o 
   4   3  15     1004.29     1165.45    104.08 o 
   5   3  15      679.45      187.96    405.05 o 
   6   3  15     1394.16     1570.50    130.87 o 
  -7   4  15      276.06      153.79    478.06 o 
  -6   4  15      436.18      376.70    120.39 o 
  -5   4  15      690.75      737.87    109.13 o 
  -4   4  15      322.36      539.42    332.43 o 
  -3   4  15      263.55      191.46    325.44 o 
  -1   4  15      748.19      694.37     92.43 o 
   0   4  15      820.19      916.69     63.57 o 
   1   4  15      346.73      527.38    303.69 o 
   2   4  15      961.68     1155.74     97.48 o 
   3   4  15      559.16      520.39    102.53 o 
   4   4  15      667.01      816.70    106.02 o 
   5   4  15      363.25      400.78    115.73 o 
  -6   5  15      391.91      380.97    431.07 o 
  -5   5  15     3422.67     3570.51    125.83 o 
  -4   5  15      464.96      601.17    105.24 o 
  -3   5  15     2496.79     2626.04    111.07 o 
  -2   5  15      294.16      170.49     98.25 o 
  -1   5  15     3303.83     3491.29    121.55 o 
   0   5  15      788.33      486.74    233.26 o 
   1   5  15     2649.92     3052.84    139.42 o 
   2   5  15      301.37      439.23    330.49 o 
   3   5  15     2270.26     2350.70    120.00 o 
   4   5  15      439.02      492.82    107.96 o 
   5   5  15     1361.56     1848.17    123.88 o 
  -6   6  15      740.39      850.10    134.37 o 
  -5   6  15       17.11      493.60    408.16 o 
  -4   6  15      874.34      887.39    114.95 o 
  -3   6  15      194.90     -343.30    378.26 o 
  -2   6  15     1172.23     1260.20    108.74 o 
  -1   6  15       69.35      271.46    351.07 o 
   0   6  15     1201.99     1309.19    111.07 o 
   1   6  15      133.00      273.01    327.38 o 
   2   6  15     1417.13     1539.82    104.08 o 
   3   6  15       48.92      -27.96    349.91 o 
   4   6  15      671.11      847.00    116.12 o 
  -5   7  15     2057.30     2255.55    137.87 o 
  -4   7  15        1.51     -116.51    416.31 o 
  -3   7  15     2454.10     2673.81    120.00 o 
  -2   7  15        5.94      267.57    347.58 o 
  -1   7  15     2186.66     2200.40    110.68 o 
   0   7  15        0.43      300.89    233.09 o 
   1   7  15     2072.17     2134.38    107.19 o 
   2   7  15       80.41       45.83    350.29 o 
   3   7  15     1473.24     1552.24    116.89 o 
   4   7  15        1.86     -156.51    393.01 o 
  -4   8  15      574.50      612.82    425.25 o 
  -3   8  15       63.12     -104.08    402.72 o 
  -2   8  15      546.49      647.77    109.52 o 
  -1   8  15       47.89     -282.33    372.82 o 
   0   8  15      801.30     1097.01     73.81 o 
   1   8  15       38.56      -73.40    356.90 o 
   2   8  15      443.52      356.12    108.35 o 
   3   8  15        2.32      344.86    388.74 o 
  -2   9  15      238.83      279.23    393.40 o 
  -1   9  15     1707.64     1581.76    118.06 o 
   0   9  15      433.39      343.22    263.03 o 
   1   9  15     1124.54     1194.18    113.01 o 
  -6   0  16     1772.55     1930.50    125.44 o 
  -4   0  16     2203.14     2008.17    106.80 o 
  -2   0  16     2803.91     2677.69    125.05 o 
   0   0  16     1975.66     1874.56    271.46 o 
   2   0  16     2325.05     2572.83    107.19 o 
   4   0  16     1549.67     1884.29    113.01 o 
  -6   1  16      194.95      203.88    405.44 o 
  -5   1  16      933.53     1131.66    106.80 o 
  -4   1  16      185.86      113.79    340.58 o 
  -3   1  16      956.19     1033.41     95.53 o 
  -2   1  16       78.94        5.44     88.16 o 
  -1   1  16     1433.69     1557.29     90.10 o 
   0   1  16       18.17     -178.25    299.42 o 
   1   1  16     1623.49     1916.91     99.03 o 
   2   1  16      117.14      138.64    337.09 o 
   3   1  16     1343.31     1685.84    108.74 o 
   4   1  16       15.43     -236.89    356.51 o 
   5   1  16      889.84      903.70    123.11 o 
  -6   2  16     2151.67     2288.56    128.16 o 
  -5   2  16      749.28      356.90    366.99 o 
  -4   2  16     2428.53     2452.83    110.68 o 
  -3   2  16      514.77      582.53     93.98 o 
  -2   2  16     2738.45     2629.53    135.53 o 
  -1   2  16      463.37      544.86     87.38 o 
   0   2  16     2543.89     2567.37    196.12 o 
   1   2  16      393.50      125.83    313.01 o 
   2   2  16     2028.02     2422.15    114.56 o 
   3   2  16      349.02      450.88    100.19 o 
   4   2  16     1187.27     1311.08    111.85 o 
   5   2  16      323.71      441.94    118.84 o 
  -6   3  16      346.77      346.80    409.71 o 
  -5   3  16      783.27      706.02    112.62 o 
  -4   3  16      297.35      224.86    353.40 o 
  -3   3  16      630.88      601.95    346.41 o 
  -2   3  16      481.11      334.76    333.98 o 
  -1   3  16      656.79      757.68     92.82 o 
   0   3  16      521.53      504.75    224.88 o 
   1   3  16      439.53      196.89    337.48 o 
   2   3  16      479.76      401.56    344.86 o 
   3   3  16      386.37      555.34    102.53 o 
   4   3  16      349.73      242.72    371.26 o 
   5   3  16      607.00      866.03    124.66 o 
  -6   4  16      540.96      358.84    443.50 o 
  -5   4  16     1261.68     1297.87    119.61 o 
  -4   4  16      764.58      609.32    371.65 o 
  -3   4  16     1273.48      260.20    372.04 o 
  -2   4  16      526.43      622.14     98.64 o 
  -1   4  16     1671.23     1530.88    100.97 o 
   0   4  16      772.42      839.15     68.23 o 
   1   4  16     1470.72     1641.57    104.86 o 
   2   4  16      508.91      584.86     99.81 o 
   3   4  16     1261.88     1293.99    108.74 o 
   4   4  16      536.45      370.49    397.28 o 
   5   4  16      779.77      709.13    434.95 o 
  -5   5  16       20.92     -106.02    426.41 o 
  -4   5  16      329.66      433.79    375.54 o 
  -3   5  16      319.16      207.77    371.65 o 
  -2   5  16     1164.80      392.24    374.76 o 
  -1   5  16      225.85      316.90    341.75 o 
   0   5  16      566.86      568.94    330.10 o 
   1   5  16      343.71     -290.10    351.46 o 
   2   5  16     1275.51     1568.17    106.80 o 
   3   5  16      253.85      -57.86    365.83 o 
   4   5  16      428.16      154.56    407.38 o 
  -5   6  16     1972.73     2236.91    136.31 o 
  -4   6  16       86.99      126.21    403.89 o 
  -3   6  16     1691.36     1743.70    116.12 o 
  -2   6  16      101.62     -369.71    369.71 o 
  -1   6  16     2759.21     2645.84    118.84 o 
   0   6  16      106.74      265.20    240.55 o 
   1   6  16     1428.22     1578.65    109.13 o 
   2   6  16       44.02       85.44    373.98 o 
   3   6  16     1273.11     1519.23    119.61 o 
  -4   7  16      797.61       44.27    457.48 o 
  -3   7  16        6.24     -405.44    405.44 o 
  -2   7  16      665.80      363.11    394.95 o 
  -1   7  16        5.29      229.13    358.84 o 
   0   7  16      979.63     1102.62     93.20 o 
   1   7  16        3.49      445.44    347.19 o 
   2   7  16      529.53      698.26    109.52 o 
  -2   8  16       48.92     -198.84    391.85 o 
  -1   8  16     1119.87     1104.09    116.89 o 
   0   8  16      133.38     -152.13    273.86 o 
   1   8  16     1170.53      542.92    412.04 o 
  -5   0  17      435.81      700.98    382.14 o 
  -3   0  17      835.33      838.45     98.25 o 
  -1   0  17     1219.35     1099.04     97.86 o 
   1   0  17     1540.02     1934.77    105.63 o 
   3   0  17     1043.29     1340.98    113.01 o 
  -6   1  17     1466.72     1654.77    132.43 o 
  -5   1  17      507.01      620.98    399.23 o 
  -4   1  17     1731.52     1639.62    111.07 o 
  -3   1  17      130.10     -347.58    347.58 o 
  -2   1  17     1840.44     1864.48    104.08 o 
  -1   1  17      333.61      488.55    311.07 o 
   0   1  17     1790.46     1999.63    284.08 o 
   1   1  17       63.80      -17.86    339.42 o 
   2   1  17     1726.21     1960.40    111.46 o 
   3   1  17       42.74      229.13    346.41 o 
   4   1  17     1033.79     1427.19    120.78 o 
  -5   2  17     1002.68     1059.43    120.78 o 
  -4   2  17      148.84       18.64    372.43 o 
  -3   2  17      559.81      606.22    341.36 o 
  -2   2  17      262.48      385.63    320.39 o 
  -1   2  17      991.19      860.20     99.81 o 
   0   2  17      164.19       67.51    234.24 o 
   1   2  17      512.50      281.17    328.93 o 
   2   2  17       74.98      -70.68    103.30 o 
   3   2  17      730.57      423.30    383.69 o 
   4   2  17      114.72      576.31    384.86 o 
  -5   3  17      475.11      425.25    119.61 o 
  -4   3  17     1266.43     1305.64    113.40 o 
  -3   3  17      574.58      735.93    104.08 o 
  -2   3  17     1013.33     1031.46    100.97 o 
  -1   3  17      410.52      418.64    315.34 o 
   0   3  17      986.39     1057.42    160.39 o 
   1   3  17      665.07      617.09    343.69 o 
   2   3  17      473.98      388.74    363.89 o 
   3   3  17      558.16      590.30    399.61 o 
   4   3  17      565.66      915.35    120.39 o 
  -5   4  17      268.13      513.01    405.83 o 
  -4   4  17      325.50      670.30    396.51 o 
  -3   4  17      506.07      609.71    366.22 o 
  -2   4  17      712.67      688.94    103.30 o 
  -1   4  17      390.08      245.44    341.75 o 
   0   4  17      559.97      695.43    185.24 o 
   1   4  17      342.42       36.51    370.10 o 
   2   4  17      987.35      255.92    395.73 o 
   3   4  17      352.17      462.92    380.97 o 
  -4   5  17      228.93      246.99    117.67 o 
  -3   5  17     1143.24     1115.74    116.89 o 
  -2   5  17      247.97      598.84    376.31 o 
  -1   5  17     1797.10     1793.41    111.46 o 
   0   5  17      192.78      173.87    243.82 o 
   1   5  17      823.96      931.27    107.96 o 
   2   5  17      326.63      243.50    377.48 o 
   3   5  17      978.76     1036.51    123.50 o 
  -3   6  17       61.06      116.51    408.16 o 
  -2   6  17      531.37       10.10    397.67 o 
  -1   6  17        6.55     -201.17    377.87 o 
   0   6  17      467.22      235.45    269.23 o 
   1   6  17      210.90      147.96    108.74 o 
   2   6  17      562.07      706.02    113.40 o 
  -1   7  17     1285.98     1474.96    118.06 o 
   0   7  17       11.90     -394.03    473.01 o 
  -4   0  18      948.17     1038.45    115.73 o 
  -2   0  18     1139.48     1220.59    104.08 o 
   0   0  18     1301.26     1455.78    295.54 o 
   2   0  18     1522.60     1998.07    116.51 o 
  -4   1  18       50.51      -19.81    387.19 o 
  -3   1  18      605.03      794.18    106.80 o 
  -2   1  18       26.81      461.36    337.09 o 
  -1   1  18      865.58      762.34    101.36 o 
   0   1  18       34.32      285.32    236.14 o 
   1   1  18      627.65      526.22    374.37 o 
   2   1  18        2.69      193.40    367.38 o 
   3   1  18      853.02     1107.58    122.72 o 
  -4   2  18     1300.64     1519.23    117.67 o 
  -3   2  18      148.08      153.79    363.89 o 
  -2   2  18     1103.95      505.63    372.82 o 
  -1   2  18      492.51      427.58    100.97 o 
   0   2  18     1005.55     1007.86     74.54 o 
   1   2  18       98.01      521.56    366.22 o 
   2   2  18      527.16      507.58    379.81 o 
   3   2  18      143.39        0.00    415.54 o 
  -4   3  18      309.86      409.71    408.16 o 
  -3   3  18      421.50      366.99    111.46 o 
  -2   3  18      352.45      352.24    103.69 o 
  -1   3  18      573.22      632.24    102.53 o 
   0   3  18      306.35      337.84    255.66 o 
   1   3  18      455.71      192.62    369.32 o 
   2   3  18      356.44      594.96    382.53 o 
  -3   4  18      856.64      396.51    418.26 o 
  -2   4  18      328.24      126.60    371.26 o 
  -1   4  18      540.15      193.40    358.06 o 
   0   4  18      450.13      327.25    102.83 o 
   1   4  18      787.24      916.51    113.79 o 
   2   4  18      297.58     -324.66    390.29 o 
  -2   5  18      440.31     -183.30    391.46 o 
  -1   5  18      141.83      353.79    383.69 o 
   0   5  18      501.22      608.71    245.05 o 
   1   5  18      308.42     -233.79    402.33 o 
  -3   0  19      451.61      151.46    410.49 o 
  -1   0  19      668.68      427.96    356.12 o 
   1   0  19      540.28      895.54    114.18 o 
  -2   1  19      771.42      926.61    109.13 o 
  -1   1  19      105.42      181.75    347.58 o 
   0   1  19      676.04      798.94    145.44 o 
   1   1  19        6.77     -411.27    411.27 o 
  -2   2  19      131.82     -293.98    375.54 o 
  -1   2  19      626.35      686.61    109.52 o 
   0   2  19      119.21     -226.31    272.62 o 
                                                 
